# Supplementary material for: Flavonoids in Rosa roxburghii Tratt Fermentation Broth Ameliorate Obesity via DNMT3a/SIRT1‐Mediated Epigenetic Modulation
Source: Food Sci Nutr. 2025 Sep 3;13(9):e70892. doi: 10.1002/fsn3.70892 (PMC12406086; doi:10.1002/fsn3.70892)
Supplement: Supplementary file 1 — Data S1: fsn370892‐sup‐0001‐DataS1.xlsx. [file FSN3-13-e70892-s001.xlsx]

## Sheet: Sheet1
			FF2									FF3									FF4										FD1									FD2									FD3
chr	start	end	mCpG	#CpG	mCHG	#CHG	mCHH	#CHH	total mC	total C	methylation level	mCpG	#CpG	mCHG	#CHG	mCHH	#CHH	total mC	total C	methylation level	mCpG	#CpG	mCHG	#CHG	mCHH	#CHH	total mC	total C	methylation level	mean_methy_level_HFH	mCpG	#CpG	mCHG	#CHG	mCHH	#CHH	total mC	total C	methylation level	mCpG	#CpG	mCHG	#CHG	mCHH	#CHH	total mC	total C	methylation level	mCpG
chr1	26501	27500	93	116	2	501	3	775	98	1392	7.04	91	109	2	513	5	937	98	1559	6.29	80	86	2	447	2	759	84	1292	6.5	6.61	95	100	0	380	0	548	95	1028	9.24	104	114	2	459	1	710	107	1283	8.34	351
chr1	26501	27500	93	116	2	501	3	775	98	1392	7.04	91	109	2	513	5	937	98	1559	6.29	80	86	2	447	2	759	84	1292	6.5	6.61	95	100	0	380	0	548	95	1028	9.24	104	114	2	459	1	710	107	1283	8.34	351
chr1	27001	28000	93	116	2	501	3	775	98	1392	7.04	91	109	2	513	5	937	98	1559	6.29	80	86	2	447	2	759	84	1292	6.5	6.61	95	100	0	380	0	548	95	1028	9.24	98	108	2	437	1	640	101	1185	8.52	351
chr1	27001	28000	93	116	2	501	3	775	98	1392	7.04	91	109	2	513	5	937	98	1559	6.29	80	86	2	447	2	759	84	1292	6.5	6.61	95	100	0	380	0	548	95	1028	9.24	98	108	2	437	1	640	101	1185	8.52	351
chr1	181501	182500	0	0	0	128	0	285	0	413	0	0	0	0	128	0	279	0	407	0	0	0	0	24	0	54	0	78	0	0	0	0	1	32	0	72	1	104	0.96	0	0	0	96	2	217	2	313	0.64	0
chr1	181501	182500	0	0	0	128	0	285	0	413	0	0	0	0	128	0	279	0	407	0	0	0	0	24	0	54	0	78	0	0	0	0	1	32	0	72	1	104	0.96	0	0	0	96	2	217	2	313	0.64	0
chr1	200501	201500	279	318	10	2054	11	4290	300	6662	4.5	455	513	10	2849	26	6028	491	9390	5.23	252	281	6	1778	15	3764	273	5823	4.69	4.80667	371	411	11	2404	19	4961	401	7776	5.16	311	355	3	2379	10	4991	324	7725	4.19	475
chr1	200501	201500	279	318	10	2054	11	4290	300	6662	4.5	455	513	10	2849	26	6028	491	9390	5.23	252	281	6	1778	15	3764	273	5823	4.69	4.80667	371	411	11	2404	19	4961	401	7776	5.16	311	355	3	2379	10	4991	324	7725	4.19	475
chr1	243001	244000	0	2	12	2067	51	15510	63	17579	0.36	0	0	8	1073	28	8093	36	9166	0.39	1	2	9	1833	58	13736	68	15571	0.44	0.396667	0	0	2	505	11	3751	13	4256	0.31	2	2	4	1331	26	10022	32	11355	0.28	0
chr1	243001	244000	0	2	12	2067	51	15510	63	17579	0.36	0	0	8	1073	28	8093	36	9166	0.39	1	2	9	1833	58	13736	68	15571	0.44	0.396667	0	0	2	505	11	3751	13	4256	0.31	2	2	4	1331	26	10022	32	11355	0.28	0
chr1	243001	244000	0	2	12	2067	51	15510	63	17579	0.36	0	0	8	1073	28	8093	36	9166	0.39	1	2	9	1833	58	13736	68	15571	0.44	0.396667	0	0	2	505	11	3751	13	4256	0.31	2	2	4	1331	26	10022	32	11355	0.28	0
chr1	243001	244000	0	2	12	2067	51	15510	63	17579	0.36	0	0	8	1073	28	8093	36	9166	0.39	1	2	9	1833	58	13736	68	15571	0.44	0.396667	0	0	2	505	11	3751	13	4256	0.31	2	2	4	1331	26	10022	32	11355	0.28	0
chr1	243501	244500	0	0	12	2059	51	15480	63	17539	0.36	0	0	8	1073	28	8093	36	9166	0.39	1	2	9	1833	58	13741	68	15576	0.44	0.396667	0	0	2	505	11	3751	13	4256	0.31	2	2	4	1333	26	10040	32	11375	0.28	0
chr1	243501	244500	0	0	12	2059	51	15480	63	17539	0.36	0	0	8	1073	28	8093	36	9166	0.39	1	2	9	1833	58	13741	68	15576	0.44	0.396667	0	0	2	505	11	3751	13	4256	0.31	2	2	4	1333	26	10040	32	11375	0.28	0
chr1	243501	244500	0	0	12	2059	51	15480	63	17539	0.36	0	0	8	1073	28	8093	36	9166	0.39	1	2	9	1833	58	13741	68	15576	0.44	0.396667	0	0	2	505	11	3751	13	4256	0.31	2	2	4	1333	26	10040	32	11375	0.28	0
chr1	243501	244500	0	0	12	2059	51	15480	63	17539	0.36	0	0	8	1073	28	8093	36	9166	0.39	1	2	9	1833	58	13741	68	15576	0.44	0.396667	0	0	2	505	11	3751	13	4256	0.31	2	2	4	1333	26	10040	32	11375	0.28	0
chr1	525001	526000	852	1002	9	1272	19	2838	880	5112	17.21	1167	1388	6	1703	34	4084	1207	7175	16.82	716	853	8	994	11	2153	735	4000	18.38	17.47	885	1057	10	1216	20	2879	915	5152	17.76	930	1119	8	1229	20	2646	958	4994	19.18	664
chr1	525001	526000	852	1002	9	1272	19	2838	880	5112	17.21	1167	1388	6	1703	34	4084	1207	7175	16.82	716	853	8	994	11	2153	735	4000	18.38	17.47	885	1057	10	1216	20	2879	915	5152	17.76	930	1119	8	1229	20	2646	958	4994	19.18	664
chr1	576501	577500	787	1260	39	6640	58	11086	884	18986	4.66	909	1399	36	7534	38	12629	983	21562	4.56	812	1283	37	6834	36	11384	885	19501	4.54	4.58667	1022	1547	54	8076	45	13335	1121	22958	4.88	889	1456	23	7591	46	12602	958	21649	4.43	331
chr1	576501	577500	787	1260	39	6640	58	11086	884	18986	4.66	909	1399	36	7534	38	12629	983	21562	4.56	812	1283	37	6834	36	11384	885	19501	4.54	4.58667	1022	1547	54	8076	45	13335	1121	22958	4.88	889	1456	23	7591	46	12602	958	21649	4.43	331
chr1	641501	642500	39	39	0	96	0	280	39	415	9.4	179	190	3	346	8	994	190	1530	12.42	62	68	0	155	7	466	69	689	10.01	10.61	107	114	0	281	4	801	111	1196	9.28	74	80	1	201	0	588	75	869	8.63	177
chr1	641501	642500	39	39	0	96	0	280	39	415	9.4	179	190	3	346	8	994	190	1530	12.42	62	68	0	155	7	466	69	689	10.01	10.61	107	114	0	281	4	801	111	1196	9.28	74	80	1	201	0	588	75	869	8.63	177
chr1	781501	782500	0	0	0	10	0	28	0	38	0	0	0	0	10	0	41	0	51	0	0	0	0	25	4	75	4	100	4	1.33333	0	0	0	30	0	101	0	131	0	0	0	0	10	0	30	0	40	0	0
chr1	781501	782500	0	0	0	10	0	28	0	38	0	0	0	0	10	0	41	0	51	0	0	0	0	25	4	75	4	100	4	1.33333	0	0	0	30	0	101	0	131	0	0	0	0	10	0	30	0	40	0	0
chr1	813001	814000	0	19	0	150	1	246	1	415	0.24	2	10	0	66	0	109	2	185	1.08	0	22	0	179	0	262	0	463	0	0.44	1	12	0	87	4	159	5	258	1.94	0	6	0	45	1	75	1	126	0.79	2
chr1	813001	814000	0	19	0	150	1	246	1	415	0.24	2	10	0	66	0	109	2	185	1.08	0	22	0	179	0	262	0	463	0	0.44	1	12	0	87	4	159	5	258	1.94	0	6	0	45	1	75	1	126	0.79	2
chr1	1014501	1015500	107	198	0	1128	9	4127	116	5453	2.13	149	310	5	1970	23	6809	177	9089	1.95	90	181	2	990	10	3601	102	4772	2.14	2.07333	131	264	8	1182	19	4064	158	5510	2.87	137	264	6	1531	29	5715	172	7510	2.29	37
chr1	1014501	1015500	107	198	0	1128	9	4127	116	5453	2.13	149	310	5	1970	23	6809	177	9089	1.95	90	181	2	990	10	3601	102	4772	2.14	2.07333	131	264	8	1182	19	4064	158	5510	2.87	137	264	6	1531	29	5715	172	7510	2.29	37
chr1	1189001	1190000	957	1063	1	174	6	1084	964	2321	41.53	441	529	0	214	2	546	443	1289	34.37	1055	1166	2	132	2	1169	1059	2467	42.93	39.61	799	899	0	48	5	897	804	1844	43.6	566	654	1	80	3	657	570	1391	40.98	372
chr1	1189001	1190000	957	1063	1	174	6	1084	964	2321	41.53	441	529	0	214	2	546	443	1289	34.37	1055	1166	2	132	2	1169	1059	2467	42.93	39.61	799	899	0	48	5	897	804	1844	43.6	566	654	1	80	3	657	570	1391	40.98	372
chr1	1189501	1190500	131	185	1	174	0	205	132	564	23.4	158	222	0	214	2	238	160	674	23.74	95	154	2	132	0	157	97	443	21.9	23.0133	13	63	0	48	1	60	14	171	8.19	37	92	1	80	0	95	38	267	14.23	312
chr1	1189501	1190500	131	185	1	174	0	205	132	564	23.4	158	222	0	214	2	238	160	674	23.74	95	154	2	132	0	157	97	443	21.9	23.0133	13	63	0	48	1	60	14	171	8.19	37	92	1	80	0	95	38	267	14.23	312
chr1	2064501	2065500	62	63	0	62	0	0	62	125	49.6	42	43	0	43	0	0	42	86	48.84	45	45	0	46	0	3	45	94	47.87	48.77	42	46	0	46	0	0	42	92	45.65	58	61	0	82	0	75	58	218	26.61	11
chr1	2064501	2065500	62	63	0	62	0	0	62	125	49.6	42	43	0	43	0	0	42	86	48.84	45	45	0	46	0	3	45	94	47.87	48.77	42	46	0	46	0	0	42	92	45.65	58	61	0	82	0	75	58	218	26.61	11
chr1	2068501	2069500	139	146	3	328	2	1115	144	1589	9.06	388	403	3	847	6	2720	397	3970	10	119	126	0	211	1	759	120	1096	10.95	10.0033	90	96	5	203	1	711	96	1010	9.5	165	176	0	329	6	959	171	1464	11.68	219
chr1	2068501	2069500	139	146	3	328	2	1115	144	1589	9.06	388	403	3	847	6	2720	397	3970	10	119	126	0	211	1	759	120	1096	10.95	10.0033	90	96	5	203	1	711	96	1010	9.5	165	176	0	329	6	959	171	1464	11.68	219
chr1	2079501	2080500	3	260	0	259	0	237	3	756	0.4	1	81	0	70	3	70	4	221	1.81	2	293	0	258	3	220	5	771	0.65	0.953333	0	181	1	179	0	168	1	528	0.19	0	167	0	152	0	141	0	460	0	2
chr1	2079501	2080500	3	260	0	259	0	237	3	756	0.4	1	81	0	70	3	70	4	221	1.81	2	293	0	258	3	220	5	771	0.65	0.953333	0	181	1	179	0	168	1	528	0.19	0	167	0	152	0	141	0	460	0	2
chr1	2079501	2080500	3	260	0	259	0	237	3	756	0.4	1	81	0	70	3	70	4	221	1.81	2	293	0	258	3	220	5	771	0.65	0.953333	0	181	1	179	0	168	1	528	0.19	0	167	0	152	0	141	0	460	0	2
chr1	2080001	2081000	3	224	0	216	0	186	3	626	0.48	1	68	0	59	1	46	2	173	1.16	2	254	0	220	2	158	4	632	0.63	0.756667	0	137	0	133	0	114	0	384	0	0	146	0	129	0	118	0	393	0	2
chr1	2080001	2081000	3	224	0	216	0	186	3	626	0.48	1	68	0	59	1	46	2	173	1.16	2	254	0	220	2	158	4	632	0.63	0.756667	0	137	0	133	0	114	0	384	0	0	146	0	129	0	118	0	393	0	2
chr1	2160001	2161000	0	434	1	337	2	726	3	1497	0.2	1	452	1	342	2	824	4	1618	0.25	2	680	1	533	1	1106	4	2319	0.17	0.206667	4	534	3	367	9	938	16	1839	0.87	1	306	2	249	3	508	6	1063	0.56	3
chr1	2160001	2161000	0	434	1	337	2	726	3	1497	0.2	1	452	1	342	2	824	4	1618	0.25	2	680	1	533	1	1106	4	2319	0.17	0.206667	4	534	3	367	9	938	16	1839	0.87	1	306	2	249	3	508	6	1063	0.56	3
chr1	2160001	2161000	0	434	1	337	2	726	3	1497	0.2	1	452	1	342	2	824	4	1618	0.25	2	680	1	533	1	1106	4	2319	0.17	0.206667	4	534	3	367	9	938	16	1839	0.87	1	306	2	249	3	508	6	1063	0.56	3
chr1	2160001	2161000	0	434	1	337	2	726	3	1497	0.2	1	452	1	342	2	824	4	1618	0.25	2	680	1	533	1	1106	4	2319	0.17	0.206667	4	534	3	367	9	938	16	1839	0.87	1	306	2	249	3	508	6	1063	0.56	3
chr1	2160001	2161000	0	434	1	337	2	726	3	1497	0.2	1	452	1	342	2	824	4	1618	0.25	2	680	1	533	1	1106	4	2319	0.17	0.206667	4	534	3	367	9	938	16	1839	0.87	1	306	2	249	3	508	6	1063	0.56	3
chr1	2160001	2161000	0	434	1	337	2	726	3	1497	0.2	1	452	1	342	2	824	4	1618	0.25	2	680	1	533	1	1106	4	2319	0.17	0.206667	4	534	3	367	9	938	16	1839	0.87	1	306	2	249	3	508	6	1063	0.56	3
chr1	2262001	2263000	0	59	0	77	2	88	2	224	0.89	0	21	0	33	0	36	0	90	0	1	87	2	121	1	127	4	335	1.19	0.693333	0	40	0	58	0	60	0	158	0	0	33	0	47	0	52	0	132	0	0
chr1	2262001	2263000	0	59	0	77	2	88	2	224	0.89	0	21	0	33	0	36	0	90	0	1	87	2	121	1	127	4	335	1.19	0.693333	0	40	0	58	0	60	0	158	0	0	33	0	47	0	52	0	132	0	0
chr1	2262001	2263000	0	59	0	77	2	88	2	224	0.89	0	21	0	33	0	36	0	90	0	1	87	2	121	1	127	4	335	1.19	0.693333	0	40	0	58	0	60	0	158	0	0	33	0	47	0	52	0	132	0	0
chr1	2262001	2263000	0	59	0	77	2	88	2	224	0.89	0	21	0	33	0	36	0	90	0	1	87	2	121	1	127	4	335	1.19	0.693333	0	40	0	58	0	60	0	158	0	0	33	0	47	0	52	0	132	0	0
chr1	2317501	2318500	36	94	0	219	0	455	36	768	4.69	146	220	3	560	7	1109	156	1889	8.26	95	193	1	419	4	850	100	1462	6.84	6.59667	62	134	3	322	1	582	66	1038	6.36	51	104	4	285	1	684	56	1073	5.22	278
chr1	2317501	2318500	36	94	0	219	0	455	36	768	4.69	146	220	3	560	7	1109	156	1889	8.26	95	193	1	419	4	850	100	1462	6.84	6.59667	62	134	3	322	1	582	66	1038	6.36	51	104	4	285	1	684	56	1073	5.22	278
chr1	2318001	2319000	38	97	0	205	0	433	38	735	5.17	117	192	1	408	4	709	122	1309	9.32	101	199	1	382	2	785	104	1366	7.61	7.36667	65	145	2	313	0	554	67	1012	6.62	25	69	2	150	1	288	28	507	5.52	186
chr1	2318001	2319000	38	97	0	205	0	433	38	735	5.17	117	192	1	408	4	709	122	1309	9.32	101	199	1	382	2	785	104	1366	7.61	7.36667	65	145	2	313	0	554	67	1012	6.62	25	69	2	150	1	288	28	507	5.52	186
chr1	2322001	2323000	90	113	0	130	6	369	96	612	15.69	114	155	0	222	3	634	117	1011	11.57	100	146	1	171	8	558	109	875	12.46	13.24	66	78	0	106	2	318	68	502	13.55	74	129	2	214	3	658	79	1001	7.89	228
chr1	2322001	2323000	90	113	0	130	6	369	96	612	15.69	114	155	0	222	3	634	117	1011	11.57	100	146	1	171	8	558	109	875	12.46	13.24	66	78	0	106	2	318	68	502	13.55	74	129	2	214	3	658	79	1001	7.89	228
chr1	2322501	2323500	86	109	0	116	4	323	90	548	16.42	101	140	0	178	3	459	104	777	13.38	95	141	0	162	8	510	103	813	12.67	14.1567	62	76	0	110	2	303	64	489	13.09	66	119	2	182	3	510	71	811	8.75	228
chr1	2322501	2323500	86	109	0	116	4	323	90	548	16.42	101	140	0	178	3	459	104	777	13.38	95	141	0	162	8	510	103	813	12.67	14.1567	62	76	0	110	2	303	64	489	13.09	66	119	2	182	3	510	71	811	8.75	228
chr1	2362501	2363500	390	440	5	330	7	1063	402	1833	21.93	1922	2094	3	1153	20	4519	1945	7766	25.05	581	633	1	506	7	1616	589	2755	21.38	22.7867	764	834	3	667	10	1971	777	3472	22.38	743	799	2	578	8	1891	753	3268	23.04	1063
chr1	2362501	2363500	390	440	5	330	7	1063	402	1833	21.93	1922	2094	3	1153	20	4519	1945	7766	25.05	581	633	1	506	7	1616	589	2755	21.38	22.7867	764	834	3	667	10	1971	777	3472	22.38	743	799	2	578	8	1891	753	3268	23.04	1063
chr1	2363001	2364000	482	551	5	504	7	1456	494	2511	19.67	2296	2576	5	1916	32	6332	2333	10824	21.55	717	789	1	742	7	2151	725	3682	19.69	20.3033	970	1081	4	1066	14	2965	988	5112	19.33	923	1010	3	909	9	2660	935	4579	20.42	1223
chr1	2363001	2364000	482	551	5	504	7	1456	494	2511	19.67	2296	2576	5	1916	32	6332	2333	10824	21.55	717	789	1	742	7	2151	725	3682	19.69	20.3033	970	1081	4	1066	14	2965	988	5112	19.33	923	1010	3	909	9	2660	935	4579	20.42	1223
chr1	2503501	2504500	0	0	0	38	0	64	0	102	0	0	0	0	79	0	129	0	208	0	0	0	0	108	1	179	1	287	0.35	0.116667	0	0	0	47	3	76	3	123	2.44	0	0	0	42	1	72	1	114	0.88	0
chr1	2503501	2504500	0	0	0	38	0	64	0	102	0	0	0	0	79	0	129	0	208	0	0	0	0	108	1	179	1	287	0.35	0.116667	0	0	0	47	3	76	3	123	2.44	0	0	0	42	1	72	1	114	0.88	0
chr1	2566001	2567000	257	324	2	1000	125	3868	384	5192	7.4	364	413	3	1251	124	4689	491	6353	7.73	293	377	8	1100	150	4369	451	5846	7.71	7.61333	241	307	2	962	97	3497	340	4766	7.13	199	284	0	867	98	3386	297	4537	6.55	229
chr1	2566001	2567000	257	324	2	1000	125	3868	384	5192	7.4	364	413	3	1251	124	4689	491	6353	7.73	293	377	8	1100	150	4369	451	5846	7.71	7.61333	241	307	2	962	97	3497	340	4766	7.13	199	284	0	867	98	3386	297	4537	6.55	229
chr1	2600501	2601500	6	13	1	95	4	379	11	487	2.26	8	27	0	191	8	712	16	930	1.72	3	12	1	87	2	305	6	404	1.49	1.82333	2	7	0	50	1	164	3	221	1.36	0	12	0	83	0	323	0	418	0	2
chr1	2600501	2601500	6	13	1	95	4	379	11	487	2.26	8	27	0	191	8	712	16	930	1.72	3	12	1	87	2	305	6	404	1.49	1.82333	2	7	0	50	1	164	3	221	1.36	0	12	0	83	0	323	0	418	0	2
chr1	2601001	2602000	17	27	1	179	4	598	22	804	2.74	28	51	0	351	8	1138	36	1540	2.34	13	23	1	159	7	502	21	684	3.07	2.71667	4	13	0	92	2	288	6	393	1.53	7	22	0	155	0	511	7	688	1.02	11
chr1	2601001	2602000	17	27	1	179	4	598	22	804	2.74	28	51	0	351	8	1138	36	1540	2.34	13	23	1	159	7	502	21	684	3.07	2.71667	4	13	0	92	2	288	6	393	1.53	7	22	0	155	0	511	7	688	1.02	11
chr1	2629001	2630000	47	50	0	74	2	228	49	352	13.92	40	40	0	48	1	169	41	257	15.95	10	10	0	26	0	70	10	106	9.43	13.1	5	15	0	32	1	88	6	135	4.44	17	25	0	44	2	129	19	198	9.6	6
chr1	2629001	2630000	47	50	0	74	2	228	49	352	13.92	40	40	0	48	1	169	41	257	15.95	10	10	0	26	0	70	10	106	9.43	13.1	5	15	0	32	1	88	6	135	4.44	17	25	0	44	2	129	19	198	9.6	6
chr1	2629501	2630500	70	77	1	156	2	412	73	645	11.32	62	64	1	123	1	353	64	540	11.85	16	16	2	35	0	92	18	143	12.59	11.92	10	24	2	53	1	141	13	218	5.96	26	40	0	81	2	216	28	337	8.31	9
chr1	2629501	2630500	70	77	1	156	2	412	73	645	11.32	62	64	1	123	1	353	64	540	11.85	16	16	2	35	0	92	18	143	12.59	11.92	10	24	2	53	1	141	13	218	5.96	26	40	0	81	2	216	28	337	8.31	9
chr1	2655501	2656500	5	9	0	228	10	623	15	860	1.74	4	5	0	10	1	75	5	90	5.56	8	9	0	18	2	135	10	162	6.17	4.49	3	3	1	183	1	458	5	644	0.78	3	3	0	174	1	435	4	612	0.65	0
chr1	2655501	2656500	5	9	0	228	10	623	15	860	1.74	4	5	0	10	1	75	5	90	5.56	8	9	0	18	2	135	10	162	6.17	4.49	3	3	1	183	1	458	5	644	0.78	3	3	0	174	1	435	4	612	0.65	0
chr1	2668501	2669500	20	20	1	282	4	1253	25	1555	1.61	30	30	0	176	7	783	37	989	3.74	0	0	0	497	11	2244	11	2741	0.4	1.91667	0	0	0	152	4	684	4	836	0.48	0	1	2	149	2	676	4	826	0.48	0
chr1	2668501	2669500	20	20	1	282	4	1253	25	1555	1.61	30	30	0	176	7	783	37	989	3.74	0	0	0	497	11	2244	11	2741	0.4	1.91667	0	0	0	152	4	684	4	836	0.48	0	1	2	149	2	676	4	826	0.48	0
chr1	2677001	2678000	0	0	0	60	0	155	0	215	0	0	0	0	99	0	233	0	332	0	0	0	0	54	1	129	1	183	0.55	0.183333	0	0	1	18	1	43	2	61	3.28	0	0	0	18	0	50	0	68	0	3
chr1	2677001	2678000	0	0	0	60	0	155	0	215	0	0	0	0	99	0	233	0	332	0	0	0	0	54	1	129	1	183	0.55	0.183333	0	0	1	18	1	43	2	61	3.28	0	0	0	18	0	50	0	68	0	3
chr1	2706501	2707500	17	36	0	107	0	400	17	543	3.13	28	128	0	442	10	2425	38	2995	1.27	29	77	1	228	3	876	33	1181	2.79	2.39667	9	53	0	184	1	1069	10	1306	0.77	5	43	0	150	1	888	6	1081	0.56	5
chr1	2706501	2707500	17	36	0	107	0	400	17	543	3.13	28	128	0	442	10	2425	38	2995	1.27	29	77	1	228	3	876	33	1181	2.79	2.39667	9	53	0	184	1	1069	10	1306	0.77	5	43	0	150	1	888	6	1081	0.56	5
chr1	2707001	2708000	44	68	1	232	1	687	46	987	4.66	63	170	0	611	12	2818	75	3599	2.08	80	137	6	465	13	1427	99	2029	4.88	3.87333	22	67	0	240	3	1197	25	1504	1.66	11	49	0	172	0	933	11	1154	0.95	11
chr1	2707001	2708000	44	68	1	232	1	687	46	987	4.66	63	170	0	611	12	2818	75	3599	2.08	80	137	6	465	13	1427	99	2029	4.88	3.87333	22	67	0	240	3	1197	25	1504	1.66	11	49	0	172	0	933	11	1154	0.95	11
chr1	2804501	2805500	53	61	4	680	18	1636	75	2377	3.16	307	322	6	1739	42	5059	355	7120	4.99	65	67	9	748	19	1695	93	2510	3.71	3.95333	80	82	3	856	9	2228	92	3166	2.91	113	121	3	993	11	2802	127	3916	3.24	144
chr1	2804501	2805500	53	61	4	680	18	1636	75	2377	3.16	307	322	6	1739	42	5059	355	7120	4.99	65	67	9	748	19	1695	93	2510	3.71	3.95333	80	82	3	856	9	2228	92	3166	2.91	113	121	3	993	11	2802	127	3916	3.24	144
chr1	2962501	2963500	0	33	0	36	1	239	1	308	0.32	1	106	0	109	8	750	9	965	0.93	0	54	0	64	3	408	3	526	0.57	0.606667	0	56	0	60	1	404	1	520	0.19	0	44	0	47	0	317	0	408	0	2
chr1	2962501	2963500	0	33	0	36	1	239	1	308	0.32	1	106	0	109	8	750	9	965	0.93	0	54	0	64	3	408	3	526	0.57	0.606667	0	56	0	60	1	404	1	520	0.19	0	44	0	47	0	317	0	408	0	2
chr1	2962501	2963500	0	33	0	36	1	239	1	308	0.32	1	106	0	109	8	750	9	965	0.93	0	54	0	64	3	408	3	526	0.57	0.606667	0	56	0	60	1	404	1	520	0.19	0	44	0	47	0	317	0	408	0	2
chr1	2962501	2963500	0	33	0	36	1	239	1	308	0.32	1	106	0	109	8	750	9	965	0.93	0	54	0	64	3	408	3	526	0.57	0.606667	0	56	0	60	1	404	1	520	0.19	0	44	0	47	0	317	0	408	0	2
chr1	3098501	3099500	144	156	2	181	5	732	151	1069	14.13	151	167	0	202	3	777	154	1146	13.44	217	234	1	282	6	1131	224	1647	13.6	13.7233	34	43	0	62	0	363	34	468	7.26	63	79	0	105	3	495	66	679	9.72	304
chr1	3098501	3099500	144	156	2	181	5	732	151	1069	14.13	151	167	0	202	3	777	154	1146	13.44	217	234	1	282	6	1131	224	1647	13.6	13.7233	34	43	0	62	0	363	34	468	7.26	63	79	0	105	3	495	66	679	9.72	304
chr1	3099001	3100000	144	155	2	174	5	698	151	1027	14.7	151	162	0	185	2	717	153	1064	14.38	216	229	1	261	6	1051	223	1541	14.47	14.5167	34	41	0	50	0	313	34	404	8.42	63	77	0	92	3	440	66	609	10.84	304
chr1	3099001	3100000	144	155	2	174	5	698	151	1027	14.7	151	162	0	185	2	717	153	1064	14.38	216	229	1	261	6	1051	223	1541	14.47	14.5167	34	41	0	50	0	313	34	404	8.42	63	77	0	92	3	440	66	609	10.84	304
chr1	3113501	3114500	311	347	10	1953	16	2327	337	4627	7.28	322	370	8	1704	6	2070	336	4144	8.11	293	340	10	1584	10	1833	313	3757	8.33	7.90667	346	381	17	2159	10	2458	373	4998	7.46	387	425	8	2442	7	2823	402	5690	7.07	93
chr1	3113501	3114500	311	347	10	1953	16	2327	337	4627	7.28	322	370	8	1704	6	2070	336	4144	8.11	293	340	10	1584	10	1833	313	3757	8.33	7.90667	346	381	17	2159	10	2458	373	4998	7.46	387	425	8	2442	7	2823	402	5690	7.07	93
chr1	3114001	3115000	48	94	5	1556	16	2149	69	3799	1.82	103	253	7	2004	9	2969	119	5226	2.28	93	193	10	1624	13	2320	116	4137	2.8	2.3	60	141	7	1950	10	2694	77	4785	1.61	73	157	8	2243	7	3127	88	5527	1.59	20
chr1	3114001	3115000	48	94	5	1556	16	2149	69	3799	1.82	103	253	7	2004	9	2969	119	5226	2.28	93	193	10	1624	13	2320	116	4137	2.8	2.3	60	141	7	1950	10	2694	77	4785	1.61	73	157	8	2243	7	3127	88	5527	1.59	20
chr1	3158001	3159000	20	48	1	115	0	486	21	649	3.24	5	14	0	33	0	269	5	316	1.58	21	21	0	46	3	272	24	339	7.08	3.96667	0	7	0	17	1	339	1	363	0.28	0	7	1	17	0	321	1	345	0.29	14
chr1	3158001	3159000	20	48	1	115	0	486	21	649	3.24	5	14	0	33	0	269	5	316	1.58	21	21	0	46	3	272	24	339	7.08	3.96667	0	7	0	17	1	339	1	363	0.28	0	7	1	17	0	321	1	345	0.29	14
chr1	3158501	3159500	165	491	8	1066	4	2841	177	4398	4.02	223	556	5	1334	6	3824	234	5714	4.1	144	363	3	843	13	2221	160	3427	4.67	4.26333	231	507	4	1082	7	3189	242	4778	5.06	270	509	7	1122	18	3032	295	4663	6.33	143
chr1	3158501	3159500	165	491	8	1066	4	2841	177	4398	4.02	223	556	5	1334	6	3824	234	5714	4.1	144	363	3	843	13	2221	160	3427	4.67	4.26333	231	507	4	1082	7	3189	242	4778	5.06	270	509	7	1122	18	3032	295	4663	6.33	143
chr1	3158501	3159500	165	491	8	1066	4	2841	177	4398	4.02	223	556	5	1334	6	3824	234	5714	4.1	144	363	3	843	13	2221	160	3427	4.67	4.26333	231	507	4	1082	7	3189	242	4778	5.06	270	509	7	1122	18	3032	295	4663	6.33	143
chr1	3159001	3160000	145	443	7	951	4	2355	156	3749	4.16	218	542	5	1301	6	3555	229	5398	4.24	123	342	3	797	10	1949	136	3088	4.4	4.26667	231	500	4	1065	6	2850	241	4415	5.46	270	502	6	1105	18	2711	294	4318	6.81	129
chr1	3159001	3160000	145	443	7	951	4	2355	156	3749	4.16	218	542	5	1301	6	3555	229	5398	4.24	123	342	3	797	10	1949	136	3088	4.4	4.26667	231	500	4	1065	6	2850	241	4415	5.46	270	502	6	1105	18	2711	294	4318	6.81	129
chr1	3159001	3160000	145	443	7	951	4	2355	156	3749	4.16	218	542	5	1301	6	3555	229	5398	4.24	123	342	3	797	10	1949	136	3088	4.4	4.26667	231	500	4	1065	6	2850	241	4415	5.46	270	502	6	1105	18	2711	294	4318	6.81	129
chr1	3181001	3182000	48	89	0	406	5	1063	53	1558	3.4	86	176	5	755	13	1844	104	2775	3.75	27	60	1	210	2	692	30	962	3.12	3.42333	80	106	0	468	2	1207	82	1781	4.6	80	124	1	369	10	1069	91	1562	5.83	62
chr1	3181001	3182000	48	89	0	406	5	1063	53	1558	3.4	86	176	5	755	13	1844	104	2775	3.75	27	60	1	210	2	692	30	962	3.12	3.42333	80	106	0	468	2	1207	82	1781	4.6	80	124	1	369	10	1069	91	1562	5.83	62
chr1	3181001	3182000	48	89	0	406	5	1063	53	1558	3.4	86	176	5	755	13	1844	104	2775	3.75	27	60	1	210	2	692	30	962	3.12	3.42333	80	106	0	468	2	1207	82	1781	4.6	80	124	1	369	10	1069	91	1562	5.83	62
chr1	3181501	3182500	52	100	0	428	6	1262	58	1790	3.24	86	195	5	775	14	2150	105	3120	3.37	31	70	1	233	4	879	36	1182	3.05	3.22	80	113	1	478	4	1356	85	1947	4.37	81	143	1	404	11	1425	93	1972	4.72	62
chr1	3181501	3182500	52	100	0	428	6	1262	58	1790	3.24	86	195	5	775	14	2150	105	3120	3.37	31	70	1	233	4	879	36	1182	3.05	3.22	80	113	1	478	4	1356	85	1947	4.37	81	143	1	404	11	1425	93	1972	4.72	62
chr1	3181501	3182500	52	100	0	428	6	1262	58	1790	3.24	86	195	5	775	14	2150	105	3120	3.37	31	70	1	233	4	879	36	1182	3.05	3.22	80	113	1	478	4	1356	85	1947	4.37	81	143	1	404	11	1425	93	1972	4.72	62
chr1	3211001	3212000	5	14	0	56	0	34	5	104	4.81	3	30	0	132	0	150	3	312	0.96	0	8	0	32	0	28	0	68	0	1.92333	3	8	0	32	0	16	3	56	5.36	3	9	0	36	0	18	3	63	4.76	6
chr1	3211001	3212000	5	14	0	56	0	34	5	104	4.81	3	30	0	132	0	150	3	312	0.96	0	8	0	32	0	28	0	68	0	1.92333	3	8	0	32	0	16	3	56	5.36	3	9	0	36	0	18	3	63	4.76	6
chr1	3214501	3215500	17	48	0	432	3	624	20	1104	1.81	45	177	9	1599	6	2308	60	4084	1.47	15	56	0	504	1	728	16	1288	1.24	1.50667	26	77	2	684	7	991	35	1752	2	42	112	8	1006	10	1469	60	2587	2.32	24
chr1	3214501	3215500	17	48	0	432	3	624	20	1104	1.81	45	177	9	1599	6	2308	60	4084	1.47	15	56	0	504	1	728	16	1288	1.24	1.50667	26	77	2	684	7	991	35	1752	2	42	112	8	1006	10	1469	60	2587	2.32	24
chr1	3214501	3215500	17	48	0	432	3	624	20	1104	1.81	45	177	9	1599	6	2308	60	4084	1.47	15	56	0	504	1	728	16	1288	1.24	1.50667	26	77	2	684	7	991	35	1752	2	42	112	8	1006	10	1469	60	2587	2.32	24
chr1	3215001	3216000	17	48	0	432	3	624	20	1104	1.81	45	177	9	1599	6	2308	60	4084	1.47	15	56	0	504	1	728	16	1288	1.24	1.50667	28	79	2	693	7	1021	37	1793	2.06	42	112	8	1006	10	1469	60	2587	2.32	24
chr1	3215001	3216000	17	48	0	432	3	624	20	1104	1.81	45	177	9	1599	6	2308	60	4084	1.47	15	56	0	504	1	728	16	1288	1.24	1.50667	28	79	2	693	7	1021	37	1793	2.06	42	112	8	1006	10	1469	60	2587	2.32	24
chr1	3215001	3216000	17	48	0	432	3	624	20	1104	1.81	45	177	9	1599	6	2308	60	4084	1.47	15	56	0	504	1	728	16	1288	1.24	1.50667	28	79	2	693	7	1021	37	1793	2.06	42	112	8	1006	10	1469	60	2587	2.32	24
chr1	3217001	3218000	17	22	0	47	0	136	17	205	8.29	30	31	1	69	2	200	33	300	11	46	62	3	137	1	371	50	570	8.77	9.35333	43	73	0	165	0	473	43	711	6.05	37	57	0	126	1	355	38	538	7.06	147
chr1	3217001	3218000	17	22	0	47	0	136	17	205	8.29	30	31	1	69	2	200	33	300	11	46	62	3	137	1	371	50	570	8.77	9.35333	43	73	0	165	0	473	43	711	6.05	37	57	0	126	1	355	38	538	7.06	147
chr1	3217001	3218000	17	22	0	47	0	136	17	205	8.29	30	31	1	69	2	200	33	300	11	46	62	3	137	1	371	50	570	8.77	9.35333	43	73	0	165	0	473	43	711	6.05	37	57	0	126	1	355	38	538	7.06	147
chr1	3217501	3218500	17	22	0	47	0	136	17	205	8.29	30	31	1	69	2	200	33	300	11	46	62	3	136	1	366	50	564	8.87	9.38667	43	73	0	165	0	473	43	711	6.05	37	57	0	126	1	355	38	538	7.06	147
chr1	3217501	3218500	17	22	0	47	0	136	17	205	8.29	30	31	1	69	2	200	33	300	11	46	62	3	136	1	366	50	564	8.87	9.38667	43	73	0	165	0	473	43	711	6.05	37	57	0	126	1	355	38	538	7.06	147
chr1	3217501	3218500	17	22	0	47	0	136	17	205	8.29	30	31	1	69	2	200	33	300	11	46	62	3	136	1	366	50	564	8.87	9.38667	43	73	0	165	0	473	43	711	6.05	37	57	0	126	1	355	38	538	7.06	147
chr1	3261501	3262500	16	18	1	305	4	374	21	697	3.01	17	21	0	307	2	354	19	682	2.79	15	17	7	330	1	401	23	748	3.07	2.95667	7	7	3	374	0	433	10	814	1.23	3	4	0	433	0	479	3	916	0.33	9
chr1	3261501	3262500	16	18	1	305	4	374	21	697	3.01	17	21	0	307	2	354	19	682	2.79	15	17	7	330	1	401	23	748	3.07	2.95667	7	7	3	374	0	433	10	814	1.23	3	4	0	433	0	479	3	916	0.33	9
chr1	3262001	3263000	101	115	2	798	12	1955	115	2868	4.01	101	120	3	802	17	1937	121	2859	4.23	114	122	10	862	11	2111	135	3095	4.36	4.2	114	128	10	993	4	2421	128	3542	3.61	127	147	4	1157	14	2800	145	4104	3.53	33
chr1	3262001	3263000	101	115	2	798	12	1955	115	2868	4.01	101	120	3	802	17	1937	121	2859	4.23	114	122	10	862	11	2111	135	3095	4.36	4.2	114	128	10	993	4	2421	128	3542	3.61	127	147	4	1157	14	2800	145	4104	3.53	33
chr1	3264501	3265500	37	38	1	214	1	779	39	1031	3.78	81	83	3	514	12	1928	96	2525	3.8	24	24	1	156	2	612	27	792	3.41	3.66333	17	20	1	120	1	441	19	581	3.27	16	16	0	124	0	456	16	596	2.68	62
chr1	3264501	3265500	37	38	1	214	1	779	39	1031	3.78	81	83	3	514	12	1928	96	2525	3.8	24	24	1	156	2	612	27	792	3.41	3.66333	17	20	1	120	1	441	19	581	3.27	16	16	0	124	0	456	16	596	2.68	62
chr1	3265001	3266000	45	51	1	280	1	924	47	1255	3.75	100	105	3	647	12	2247	115	2999	3.83	30	30	1	190	2	692	33	912	3.62	3.73333	21	26	1	152	1	520	23	698	3.3	18	18	0	136	0	483	18	637	2.83	66
chr1	3265001	3266000	45	51	1	280	1	924	47	1255	3.75	100	105	3	647	12	2247	115	2999	3.83	30	30	1	190	2	692	33	912	3.62	3.73333	21	26	1	152	1	520	23	698	3.3	18	18	0	136	0	483	18	637	2.83	66
chr1	3289501	3290500	83	95	2	499	6	2202	91	2796	3.25	119	155	3	439	6	1823	128	2417	5.3	42	53	1	260	4	1192	47	1505	3.12	3.89	63	64	2	170	3	775	68	1009	6.74	79	97	0	447	8	1894	87	2438	3.57	66
chr1	3289501	3290500	83	95	2	499	6	2202	91	2796	3.25	119	155	3	439	6	1823	128	2417	5.3	42	53	1	260	4	1192	47	1505	3.12	3.89	63	64	2	170	3	775	68	1009	6.74	79	97	0	447	8	1894	87	2438	3.57	66
chr1	3469001	3470000	61	120	1	470	1	834	63	1424	4.42	78	131	0	530	7	896	85	1557	5.46	50	78	2	360	4	624	56	1062	5.27	5.05	78	145	0	591	3	1061	81	1797	4.51	114	171	1	601	8	1081	123	1853	6.64	81
chr1	3469001	3470000	61	120	1	470	1	834	63	1424	4.42	78	131	0	530	7	896	85	1557	5.46	50	78	2	360	4	624	56	1062	5.27	5.05	78	145	0	591	3	1061	81	1797	4.51	114	171	1	601	8	1081	123	1853	6.64	81
chr1	3532001	3533000	0	5	0	30	0	72	0	107	0	18	37	0	201	0	467	18	705	2.55	29	45	0	228	1	571	30	844	3.55	2.03333	11	21	2	112	1	311	14	444	3.15	0	15	0	90	1	239	1	344	0.29	29
chr1	3532001	3533000	0	5	0	30	0	72	0	107	0	18	37	0	201	0	467	18	705	2.55	29	45	0	228	1	571	30	844	3.55	2.03333	11	21	2	112	1	311	14	444	3.15	0	15	0	90	1	239	1	344	0.29	29
chr1	3532501	3533500	0	5	0	30	0	72	0	107	0	17	36	0	188	0	437	17	661	2.57	21	37	0	170	1	467	22	674	3.26	1.94333	8	18	0	90	0	269	8	377	2.12	0	15	0	90	1	239	1	344	0.29	26
chr1	3532501	3533500	0	5	0	30	0	72	0	107	0	17	36	0	188	0	437	17	661	2.57	21	37	0	170	1	467	22	674	3.26	1.94333	8	18	0	90	0	269	8	377	2.12	0	15	0	90	1	239	1	344	0.29	26
chr1	3694501	3695500	208	257	12	1283	7	2977	227	4517	5.03	184	214	7	1048	8	2488	199	3750	5.31	286	326	6	1612	19	3709	311	5647	5.51	5.28333	149	226	9	1122	5	2604	163	3952	4.12	211	259	7	1276	8	2958	226	4493	5.03	26
chr1	3694501	3695500	208	257	12	1283	7	2977	227	4517	5.03	184	214	7	1048	8	2488	199	3750	5.31	286	326	6	1612	19	3709	311	5647	5.51	5.28333	149	226	9	1122	5	2604	163	3952	4.12	211	259	7	1276	8	2958	226	4493	5.03	26
chr1	3695001	3696000	132	169	2	175	5	1378	139	1722	8.07	119	142	0	144	5	1127	124	1413	8.78	187	216	1	220	9	1747	197	2183	9.02	8.62333	90	149	2	154	5	1201	97	1504	6.45	139	172	0	176	4	1391	143	1739	8.22	15
chr1	3695001	3696000	132	169	2	175	5	1378	139	1722	8.07	119	142	0	144	5	1127	124	1413	8.78	187	216	1	220	9	1747	197	2183	9.02	8.62333	90	149	2	154	5	1201	97	1504	6.45	139	172	0	176	4	1391	143	1739	8.22	15
chr1	3741501	3742500	17	19	0	114	2	252	19	385	4.94	56	71	3	426	1	773	60	1270	4.72	24	32	0	192	5	446	29	670	4.33	4.66333	11	23	0	141	0	255	11	419	2.63	20	42	0	263	0	586	20	891	2.24	2
chr1	3741501	3742500	17	19	0	114	2	252	19	385	4.94	56	71	3	426	1	773	60	1270	4.72	24	32	0	192	5	446	29	670	4.33	4.66333	11	23	0	141	0	255	11	419	2.63	20	42	0	263	0	586	20	891	2.24	2
chr1	3742001	3743000	35	38	0	174	8	688	43	900	4.78	129	149	3	650	9	2453	141	3252	4.34	44	63	0	292	5	1187	49	1542	3.18	4.1	32	46	0	214	0	806	32	1066	3	54	85	0	401	8	1607	62	2093	2.96	4
chr1	3742001	3743000	35	38	0	174	8	688	43	900	4.78	129	149	3	650	9	2453	141	3252	4.34	44	63	0	292	5	1187	49	1542	3.18	4.1	32	46	0	214	0	806	32	1066	3	54	85	0	401	8	1607	62	2093	2.96	4
chr1	3746501	3747500	999	1175	5	863	13	5567	1017	7605	13.37	910	985	0	652	21	3981	931	5618	16.57	841	905	4	605	10	3662	855	5172	16.53	15.49	1359	1642	10	1219	37	7962	1406	10823	12.99	1125	1235	5	821	12	5005	1142	7061	16.17	382
chr1	3746501	3747500	999	1175	5	863	13	5567	1017	7605	13.37	910	985	0	652	21	3981	931	5618	16.57	841	905	4	605	10	3662	855	5172	16.53	15.49	1359	1642	10	1219	37	7962	1406	10823	12.99	1125	1235	5	821	12	5005	1142	7061	16.17	382
chr1	3747001	3748000	614	770	1	461	10	3013	625	4244	14.73	496	552	0	222	5	1238	501	2012	24.9	455	507	0	208	3	1135	458	1850	24.76	21.4633	840	1093	5	671	17	4454	862	6218	13.86	615	694	3	288	1	1596	619	2578	24.01	247
chr1	3747001	3748000	614	770	1	461	10	3013	625	4244	14.73	496	552	0	222	5	1238	501	2012	24.9	455	507	0	208	3	1135	458	1850	24.76	21.4633	840	1093	5	671	17	4454	862	6218	13.86	615	694	3	288	1	1596	619	2578	24.01	247
chr1	3924501	3925500	11	38	0	106	1	259	12	403	2.98	34	88	0	238	1	546	35	872	4.01	10	24	1	68	0	172	11	264	4.17	3.72	51	67	0	184	0	431	51	682	7.48	46	84	1	229	0	526	47	839	5.6	21
chr1	3924501	3925500	11	38	0	106	1	259	12	403	2.98	34	88	0	238	1	546	35	872	4.01	10	24	1	68	0	172	11	264	4.17	3.72	51	67	0	184	0	431	51	682	7.48	46	84	1	229	0	526	47	839	5.6	21
chr1	3925001	3926000	56	98	0	295	2	775	58	1168	4.97	149	220	1	684	6	1792	156	2696	5.79	44	60	1	184	1	495	46	739	6.22	5.66	142	169	1	513	13	1372	156	2054	7.59	157	210	1	651	8	1753	166	2614	6.35	86
chr1	3925001	3926000	56	98	0	295	2	775	58	1168	4.97	149	220	1	684	6	1792	156	2696	5.79	44	60	1	184	1	495	46	739	6.22	5.66	142	169	1	513	13	1372	156	2054	7.59	157	210	1	651	8	1753	166	2614	6.35	86
chr1	3981001	3982000	786	1129	6	2410	15	5659	807	9198	8.77	466	653	7	1249	9	3201	482	5103	9.45	967	1320	12	2682	16	6267	995	10269	9.69	9.30333	853	1102	9	2278	13	5352	875	8732	10.02	715	957	12	1975	14	4666	741	7598	9.75	240
chr1	3981001	3982000	786	1129	6	2410	15	5659	807	9198	8.77	466	653	7	1249	9	3201	482	5103	9.45	967	1320	12	2682	16	6267	995	10269	9.69	9.30333	853	1102	9	2278	13	5352	875	8732	10.02	715	957	12	1975	14	4666	741	7598	9.75	240
chr1	4288501	4289500	58	133	3	174	1	531	62	838	7.4	99	276	1	333	2	1098	102	1707	5.98	99	146	0	189	1	587	100	922	10.85	8.07667	85	111	1	154	1	448	87	713	12.2	172	291	3	388	3	1161	178	1840	9.67	6
chr1	4288501	4289500	58	133	3	174	1	531	62	838	7.4	99	276	1	333	2	1098	102	1707	5.98	99	146	0	189	1	587	100	922	10.85	8.07667	85	111	1	154	1	448	87	713	12.2	172	291	3	388	3	1161	178	1840	9.67	6
chr1	4289001	4290000	71	152	3	212	1	649	75	1013	7.4	120	316	1	413	2	1318	123	2047	6.01	116	167	0	231	4	716	120	1114	10.77	8.06	100	127	1	186	2	554	103	867	11.88	198	333	3	472	3	1424	204	2229	9.15	7
chr1	4289001	4290000	71	152	3	212	1	649	75	1013	7.4	120	316	1	413	2	1318	123	2047	6.01	116	167	0	231	4	716	120	1114	10.77	8.06	100	127	1	186	2	554	103	867	11.88	198	333	3	472	3	1424	204	2229	9.15	7
chr1	4334001	4335000	0	420	0	386	0	496	0	1302	0	0	114	0	172	0	233	0	519	0	0	421	4	418	0	551	4	1390	0.29	0.0966667	0	331	2	320	2	388	4	1039	0.38	0	202	1	201	0	237	1	640	0.16	6
chr1	4334001	4335000	0	420	0	386	0	496	0	1302	0	0	114	0	172	0	233	0	519	0	0	421	4	418	0	551	4	1390	0.29	0.0966667	0	331	2	320	2	388	4	1039	0.38	0	202	1	201	0	237	1	640	0.16	6
chr1	4334001	4335000	0	420	0	386	0	496	0	1302	0	0	114	0	172	0	233	0	519	0	0	421	4	418	0	551	4	1390	0.29	0.0966667	0	331	2	320	2	388	4	1039	0.38	0	202	1	201	0	237	1	640	0.16	6
chr1	4334001	4335000	0	420	0	386	0	496	0	1302	0	0	114	0	172	0	233	0	519	0	0	421	4	418	0	551	4	1390	0.29	0.0966667	0	331	2	320	2	388	4	1039	0.38	0	202	1	201	0	237	1	640	0.16	6
chr1	4334001	4335000	0	420	0	386	0	496	0	1302	0	0	114	0	172	0	233	0	519	0	0	421	4	418	0	551	4	1390	0.29	0.0966667	0	331	2	320	2	388	4	1039	0.38	0	202	1	201	0	237	1	640	0.16	6
chr1	4334001	4335000	0	420	0	386	0	496	0	1302	0	0	114	0	172	0	233	0	519	0	0	421	4	418	0	551	4	1390	0.29	0.0966667	0	331	2	320	2	388	4	1039	0.38	0	202	1	201	0	237	1	640	0.16	6
chr1	4334001	4335000	0	420	0	386	0	496	0	1302	0	0	114	0	172	0	233	0	519	0	0	421	4	418	0	551	4	1390	0.29	0.0966667	0	331	2	320	2	388	4	1039	0.38	0	202	1	201	0	237	1	640	0.16	6
chr1	4334001	4335000	0	420	0	386	0	496	0	1302	0	0	114	0	172	0	233	0	519	0	0	421	4	418	0	551	4	1390	0.29	0.0966667	0	331	2	320	2	388	4	1039	0.38	0	202	1	201	0	237	1	640	0.16	6
chr1	4334001	4335000	0	420	0	386	0	496	0	1302	0	0	114	0	172	0	233	0	519	0	0	421	4	418	0	551	4	1390	0.29	0.0966667	0	331	2	320	2	388	4	1039	0.38	0	202	1	201	0	237	1	640	0.16	6
chr1	4388001	4389000	1	1	1	42	0	128	2	171	1.17	0	0	0	50	0	167	0	217	0	3	3	1	55	1	144	5	202	2.48	1.21667	0	0	0	20	1	69	1	89	1.12	0	0	0	102	0	298	0	400	0	0
chr1	4388001	4389000	1	1	1	42	0	128	2	171	1.17	0	0	0	50	0	167	0	217	0	3	3	1	55	1	144	5	202	2.48	1.21667	0	0	0	20	1	69	1	89	1.12	0	0	0	102	0	298	0	400	0	0
chr1	4554001	4555000	76	131	1	605	3	1068	80	1804	4.43	116	277	8	1259	4	2226	128	3762	3.4	38	91	4	423	6	846	48	1360	3.53	3.78667	211	244	0	1105	6	1810	217	3159	6.87	93	190	7	869	5	1591	105	2650	3.96	125
chr1	4554001	4555000	76	131	1	605	3	1068	80	1804	4.43	116	277	8	1259	4	2226	128	3762	3.4	38	91	4	423	6	846	48	1360	3.53	3.78667	211	244	0	1105	6	1810	217	3159	6.87	93	190	7	869	5	1591	105	2650	3.96	125
chr1	4554501	4555500	76	131	1	591	2	1045	79	1767	4.47	116	277	8	1257	4	2225	128	3759	3.41	38	91	4	419	6	842	48	1352	3.55	3.81	211	244	0	1105	6	1810	217	3159	6.87	93	190	7	869	5	1591	105	2650	3.96	125
chr1	4554501	4555500	76	131	1	591	2	1045	79	1767	4.47	116	277	8	1257	4	2225	128	3759	3.41	38	91	4	419	6	842	48	1352	3.55	3.81	211	244	0	1105	6	1810	217	3159	6.87	93	190	7	869	5	1591	105	2650	3.96	125
chr1	4673001	4674000	15	35	0	174	3	362	18	571	3.15	40	129	1	600	7	1204	48	1933	2.48	20	60	1	280	2	560	23	900	2.56	2.73	29	31	2	182	2	419	33	632	5.22	16	47	2	222	2	448	20	717	2.79	92
chr1	4673001	4674000	15	35	0	174	3	362	18	571	3.15	40	129	1	600	7	1204	48	1933	2.48	20	60	1	280	2	560	23	900	2.56	2.73	29	31	2	182	2	419	33	632	5.22	16	47	2	222	2	448	20	717	2.79	92
chr1	4673501	4674500	15	35	0	174	3	362	18	571	3.15	40	129	1	600	7	1204	48	1933	2.48	20	60	1	280	2	560	23	900	2.56	2.73	29	31	2	182	2	419	33	632	5.22	16	47	2	222	2	448	20	717	2.79	92
chr1	4673501	4674500	15	35	0	174	3	362	18	571	3.15	40	129	1	600	7	1204	48	1933	2.48	20	60	1	280	2	560	23	900	2.56	2.73	29	31	2	182	2	419	33	632	5.22	16	47	2	222	2	448	20	717	2.79	92
chr1	4704501	4705500	182	237	6	1176	31	5194	219	6607	3.31	221	260	0	1237	31	5766	252	7263	3.47	184	239	10	1188	33	5191	227	6618	3.43	3.40333	195	276	5	1435	15	5898	215	7609	2.83	205	264	4	1313	19	5681	228	7258	3.14	75
chr1	4704501	4705500	182	237	6	1176	31	5194	219	6607	3.31	221	260	0	1237	31	5766	252	7263	3.47	184	239	10	1188	33	5191	227	6618	3.43	3.40333	195	276	5	1435	15	5898	215	7609	2.83	205	264	4	1313	19	5681	228	7258	3.14	75
chr1	4705001	4706000	73	87	7	921	19	3223	99	4231	2.34	106	130	0	1046	27	4150	133	5326	2.5	64	76	8	902	24	3022	96	4000	2.4	2.41333	31	36	2	970	5	2572	38	3578	1.06	67	78	1	984	15	3205	83	4267	1.95	53
chr1	4705001	4706000	73	87	7	921	19	3223	99	4231	2.34	106	130	0	1046	27	4150	133	5326	2.5	64	76	8	902	24	3022	96	4000	2.4	2.41333	31	36	2	970	5	2572	38	3578	1.06	67	78	1	984	15	3205	83	4267	1.95	53
chr1	4838001	4839000	16	18	0	45	0	75	16	138	11.59	48	59	7	204	4	380	59	643	9.18	19	23	0	60	0	99	19	182	10.44	10.4033	36	36	0	90	2	150	38	276	13.77	24	24	0	60	0	100	24	184	13.04	101
chr1	4838001	4839000	16	18	0	45	0	75	16	138	11.59	48	59	7	204	4	380	59	643	9.18	19	23	0	60	0	99	19	182	10.44	10.4033	36	36	0	90	2	150	38	276	13.77	24	24	0	60	0	100	24	184	13.04	101
chr1	4846001	4847000	1172	1217	1	132	10	1643	1183	2992	39.54	18	20	3	199	3	647	24	866	2.77	13	15	0	148	0	487	13	650	2	14.77	3067	3161	0	213	15	3836	3082	7210	42.75	38	40	3	193	12	692	53	925	5.73	231
chr1	4846001	4847000	1172	1217	1	132	10	1643	1183	2992	39.54	18	20	3	199	3	647	24	866	2.77	13	15	0	148	0	487	13	650	2	14.77	3067	3161	0	213	15	3836	3082	7210	42.75	38	40	3	193	12	692	53	925	5.73	231
chr1	4846501	4847500	1831	1940	2	616	20	4061	1853	6617	28	18	20	3	199	3	647	24	866	2.77	13	15	0	148	0	487	13	650	2	10.9233	4809	5042	4	1471	52	10118	4865	16631	29.25	50	52	3	200	12	710	65	962	6.76	333
chr1	4846501	4847500	1831	1940	2	616	20	4061	1853	6617	28	18	20	3	199	3	647	24	866	2.77	13	15	0	148	0	487	13	650	2	10.9233	4809	5042	4	1471	52	10118	4865	16631	29.25	50	52	3	200	12	710	65	962	6.76	333
chr1	4896001	4897000	151	348	0	1020	8	2698	159	4066	3.91	160	369	2	1092	9	2922	171	4383	3.9	156	362	1	978	13	2601	170	3941	4.31	4.04	170	417	7	1176	8	3087	185	4680	3.95	129	365	6	1072	14	2885	149	4322	3.45	65
chr1	4896001	4897000	151	348	0	1020	8	2698	159	4066	3.91	160	369	2	1092	9	2922	171	4383	3.9	156	362	1	978	13	2601	170	3941	4.31	4.04	170	417	7	1176	8	3087	185	4680	3.95	129	365	6	1072	14	2885	149	4322	3.45	65
chr1	4896001	4897000	151	348	0	1020	8	2698	159	4066	3.91	160	369	2	1092	9	2922	171	4383	3.9	156	362	1	978	13	2601	170	3941	4.31	4.04	170	417	7	1176	8	3087	185	4680	3.95	129	365	6	1072	14	2885	149	4322	3.45	65
chr1	4896001	4897000	151	348	0	1020	8	2698	159	4066	3.91	160	369	2	1092	9	2922	171	4383	3.9	156	362	1	978	13	2601	170	3941	4.31	4.04	170	417	7	1176	8	3087	185	4680	3.95	129	365	6	1072	14	2885	149	4322	3.45	65
chr1	4896001	4897000	151	348	0	1020	8	2698	159	4066	3.91	160	369	2	1092	9	2922	171	4383	3.9	156	362	1	978	13	2601	170	3941	4.31	4.04	170	417	7	1176	8	3087	185	4680	3.95	129	365	6	1072	14	2885	149	4322	3.45	65
chr1	4896001	4897000	151	348	0	1020	8	2698	159	4066	3.91	160	369	2	1092	9	2922	171	4383	3.9	156	362	1	978	13	2601	170	3941	4.31	4.04	170	417	7	1176	8	3087	185	4680	3.95	129	365	6	1072	14	2885	149	4322	3.45	65
chr1	4896001	4897000	151	348	0	1020	8	2698	159	4066	3.91	160	369	2	1092	9	2922	171	4383	3.9	156	362	1	978	13	2601	170	3941	4.31	4.04	170	417	7	1176	8	3087	185	4680	3.95	129	365	6	1072	14	2885	149	4322	3.45	65
chr1	4896001	4897000	151	348	0	1020	8	2698	159	4066	3.91	160	369	2	1092	9	2922	171	4383	3.9	156	362	1	978	13	2601	170	3941	4.31	4.04	170	417	7	1176	8	3087	185	4680	3.95	129	365	6	1072	14	2885	149	4322	3.45	65
chr1	4896501	4897500	434	503	2	1104	9	2597	445	4204	10.59	600	674	10	1414	14	3218	624	5306	11.76	637	713	2	1418	16	3347	655	5478	11.96	11.4367	78	152	2	525	4	1134	84	1811	4.64	578	679	9	1418	10	3272	597	5369	11.12	18
chr1	4896501	4897500	434	503	2	1104	9	2597	445	4204	10.59	600	674	10	1414	14	3218	624	5306	11.76	637	713	2	1418	16	3347	655	5478	11.96	11.4367	78	152	2	525	4	1134	84	1811	4.64	578	679	9	1418	10	3272	597	5369	11.12	18
chr1	4896501	4897500	434	503	2	1104	9	2597	445	4204	10.59	600	674	10	1414	14	3218	624	5306	11.76	637	713	2	1418	16	3347	655	5478	11.96	11.4367	78	152	2	525	4	1134	84	1811	4.64	578	679	9	1418	10	3272	597	5369	11.12	18
chr1	4896501	4897500	434	503	2	1104	9	2597	445	4204	10.59	600	674	10	1414	14	3218	624	5306	11.76	637	713	2	1418	16	3347	655	5478	11.96	11.4367	78	152	2	525	4	1134	84	1811	4.64	578	679	9	1418	10	3272	597	5369	11.12	18
chr1	4896501	4897500	434	503	2	1104	9	2597	445	4204	10.59	600	674	10	1414	14	3218	624	5306	11.76	637	713	2	1418	16	3347	655	5478	11.96	11.4367	78	152	2	525	4	1134	84	1811	4.64	578	679	9	1418	10	3272	597	5369	11.12	18
chr1	4896501	4897500	434	503	2	1104	9	2597	445	4204	10.59	600	674	10	1414	14	3218	624	5306	11.76	637	713	2	1418	16	3347	655	5478	11.96	11.4367	78	152	2	525	4	1134	84	1811	4.64	578	679	9	1418	10	3272	597	5369	11.12	18
chr1	4896501	4897500	434	503	2	1104	9	2597	445	4204	10.59	600	674	10	1414	14	3218	624	5306	11.76	637	713	2	1418	16	3347	655	5478	11.96	11.4367	78	152	2	525	4	1134	84	1811	4.64	578	679	9	1418	10	3272	597	5369	11.12	18
chr1	4896501	4897500	434	503	2	1104	9	2597	445	4204	10.59	600	674	10	1414	14	3218	624	5306	11.76	637	713	2	1418	16	3347	655	5478	11.96	11.4367	78	152	2	525	4	1134	84	1811	4.64	578	679	9	1418	10	3272	597	5369	11.12	18
chr1	4911001	4912000	824	996	13	2933	16	4162	853	8091	10.54	475	639	8	1856	15	2766	498	5261	9.47	1022	1301	22	3843	11	5460	1055	10604	9.95	9.98667	886	1209	10	3590	20	5042	916	9841	9.31	690	967	20	2876	25	4035	735	7878	9.33	52
chr1	4911001	4912000	824	996	13	2933	16	4162	853	8091	10.54	475	639	8	1856	15	2766	498	5261	9.47	1022	1301	22	3843	11	5460	1055	10604	9.95	9.98667	886	1209	10	3590	20	5042	916	9841	9.31	690	967	20	2876	25	4035	735	7878	9.33	52
chr1	4911501	4912500	446	609	7	1774	9	2619	462	5002	9.24	252	402	6	1145	6	1802	264	3349	7.88	530	792	17	2319	5	3425	552	6536	8.45	8.52333	427	729	7	2153	14	3125	448	6007	7.46	330	584	11	1731	21	2511	362	4826	7.5	26
chr1	4911501	4912500	446	609	7	1774	9	2619	462	5002	9.24	252	402	6	1145	6	1802	264	3349	7.88	530	792	17	2319	5	3425	552	6536	8.45	8.52333	427	729	7	2153	14	3125	448	6007	7.46	330	584	11	1731	21	2511	362	4826	7.5	26
chr1	5246001	5247000	43	52	6	177	5	356	54	585	9.23	59	70	14	252	0	532	73	854	8.55	40	53	4	188	1	379	45	620	7.26	8.34667	24	39	3	126	4	245	31	410	7.56	43	76	9	269	0	556	52	901	5.77	86
chr1	5246001	5247000	43	52	6	177	5	356	54	585	9.23	59	70	14	252	0	532	73	854	8.55	40	53	4	188	1	379	45	620	7.26	8.34667	24	39	3	126	4	245	31	410	7.56	43	76	9	269	0	556	52	901	5.77	86
chr1	5246501	5247500	43	52	6	177	5	356	54	585	9.23	63	75	14	270	0	559	77	904	8.52	41	55	4	198	1	400	46	653	7.04	8.26333	26	41	3	136	5	266	34	443	7.67	45	80	9	289	0	598	54	967	5.58	90
chr1	5246501	5247500	43	52	6	177	5	356	54	585	9.23	63	75	14	270	0	559	77	904	8.52	41	55	4	198	1	400	46	653	7.04	8.26333	26	41	3	136	5	266	34	443	7.67	45	80	9	289	0	598	54	967	5.58	90
chr1	5439501	5440500	143	183	0	212	1	315	144	710	20.28	104	122	2	122	0	40	106	284	37.32	97	117	1	118	0	50	98	285	34.39	30.6633	138	156	0	166	0	175	138	497	27.77	106	128	0	128	0	10	106	266	39.85	28
chr1	5439501	5440500	143	183	0	212	1	315	144	710	20.28	104	122	2	122	0	40	106	284	37.32	97	117	1	118	0	50	98	285	34.39	30.6633	138	156	0	166	0	175	138	497	27.77	106	128	0	128	0	10	106	266	39.85	28
chr1	5456001	5457000	70	110	9	1311	14	3361	93	4782	1.94	83	126	10	1573	15	3973	108	5672	1.9	35	54	2	740	8	1905	45	2699	1.67	1.83667	32	47	7	1377	9	3568	48	4992	0.96	48	72	4	1274	5	3383	57	4729	1.21	125
chr1	5456001	5457000	70	110	9	1311	14	3361	93	4782	1.94	83	126	10	1573	15	3973	108	5672	1.9	35	54	2	740	8	1905	45	2699	1.67	1.83667	32	47	7	1377	9	3568	48	4992	0.96	48	72	4	1274	5	3383	57	4729	1.21	125
chr1	5456501	5457500	70	110	9	1159	14	3209	93	4478	2.08	83	126	9	1386	15	3785	107	5297	2.02	35	54	2	652	7	1817	44	2523	1.74	1.94667	32	47	7	1189	8	3380	47	4616	1.02	48	72	4	1112	5	3221	57	4405	1.29	125
chr1	5456501	5457500	70	110	9	1159	14	3209	93	4478	2.08	83	126	9	1386	15	3785	107	5297	2.02	35	54	2	652	7	1817	44	2523	1.74	1.94667	32	47	7	1189	8	3380	47	4616	1.02	48	72	4	1112	5	3221	57	4405	1.29	125
chr1	5483501	5484500	0	0	6	1055	18	2120	24	3175	0.76	0	0	10	1283	6	2567	16	3850	0.42	0	0	2	1041	5	2122	7	3163	0.22	0.466667	0	0	2	1415	7	2855	9	4270	0.21	0	0	4	1451	9	2907	13	4358	0.3	0
chr1	5483501	5484500	0	0	6	1055	18	2120	24	3175	0.76	0	0	10	1283	6	2567	16	3850	0.42	0	0	2	1041	5	2122	7	3163	0.22	0.466667	0	0	2	1415	7	2855	9	4270	0.21	0	0	4	1451	9	2907	13	4358	0.3	0
chr1	5484001	5485000	0	0	6	1055	18	2120	24	3175	0.76	0	0	10	1283	6	2567	16	3850	0.42	0	0	2	1041	5	2122	7	3163	0.22	0.466667	0	0	2	1415	7	2855	9	4270	0.21	0	0	4	1451	9	2907	13	4358	0.3	0
chr1	5484001	5485000	0	0	6	1055	18	2120	24	3175	0.76	0	0	10	1283	6	2567	16	3850	0.42	0	0	2	1041	5	2122	7	3163	0.22	0.466667	0	0	2	1415	7	2855	9	4270	0.21	0	0	4	1451	9	2907	13	4358	0.3	0
chr1	5592501	5593500	0	1	0	6	0	9	0	16	0	11	12	0	71	0	178	11	261	4.21	1	1	0	6	0	9	1	16	6.25	3.48667	1	2	0	11	0	18	1	31	3.23	1	9	1	54	0	151	2	214	0.93	2
chr1	5592501	5593500	0	1	0	6	0	9	0	16	0	11	12	0	71	0	178	11	261	4.21	1	1	0	6	0	9	1	16	6.25	3.48667	1	2	0	11	0	18	1	31	3.23	1	9	1	54	0	151	2	214	0.93	2
chr1	5717001	5718000	0	0	3	703	26	5999	29	6702	0.43	0	0	0	450	21	3815	21	4265	0.49	0	0	1	695	18	5884	19	6579	0.29	0.403333	0	0	1	275	6	2389	7	2664	0.26	0	0	1	577	11	4924	12	5501	0.22	0
chr1	5717001	5718000	0	0	3	703	26	5999	29	6702	0.43	0	0	0	450	21	3815	21	4265	0.49	0	0	1	695	18	5884	19	6579	0.29	0.403333	0	0	1	275	6	2389	7	2664	0.26	0	0	1	577	11	4924	12	5501	0.22	0
chr1	5721501	5722500	15	21	0	21	0	153	15	195	7.69	49	76	0	76	2	748	51	900	5.67	7	15	0	15	0	123	7	153	4.58	5.98	20	24	0	24	0	232	20	280	7.14	36	42	0	42	5	338	41	422	9.72	19
chr1	5721501	5722500	15	21	0	21	0	153	15	195	7.69	49	76	0	76	2	748	51	900	5.67	7	15	0	15	0	123	7	153	4.58	5.98	20	24	0	24	0	232	20	280	7.14	36	42	0	42	5	338	41	422	9.72	19
chr1	5722001	5723000	54	86	0	278	0	866	54	1230	4.39	190	301	1	1018	5	2943	196	4262	4.6	30	61	0	207	0	621	30	889	3.37	4.12	78	95	0	326	5	926	83	1347	6.16	138	166	2	550	7	1678	147	2394	6.14	78
chr1	5722001	5723000	54	86	0	278	0	866	54	1230	4.39	190	301	1	1018	5	2943	196	4262	4.6	30	61	0	207	0	621	30	889	3.37	4.12	78	95	0	326	5	926	83	1347	6.16	138	166	2	550	7	1678	147	2394	6.14	78
chr1	5722501	5723500	39	65	0	257	0	713	39	1035	3.77	141	225	1	942	3	2195	145	3362	4.31	24	47	0	198	0	515	24	760	3.16	3.74667	58	71	0	302	5	694	63	1067	5.9	102	124	2	508	2	1340	106	1972	5.38	59
chr1	5722501	5723500	39	65	0	257	0	713	39	1035	3.77	141	225	1	942	3	2195	145	3362	4.31	24	47	0	198	0	515	24	760	3.16	3.74667	58	71	0	302	5	694	63	1067	5.9	102	124	2	508	2	1340	106	1972	5.38	59
chr1	5723001	5724000	0	0	0	89	4	160	4	249	1.61	6	6	2	126	0	238	8	370	2.16	1	1	0	78	0	137	1	216	0.46	1.41	0	0	0	29	0	51	0	80	0	15	15	2	95	1	225	18	335	5.37	0
chr1	5723001	5724000	0	0	0	89	4	160	4	249	1.61	6	6	2	126	0	238	8	370	2.16	1	1	0	78	0	137	1	216	0.46	1.41	0	0	0	29	0	51	0	80	0	15	15	2	95	1	225	18	335	5.37	0
chr1	6062001	6063000	696	1274	9	4155	55	16341	760	21770	3.49	448	593	6	2171	34	8842	488	11606	4.2	1156	1575	28	4996	83	19509	1267	26080	4.86	4.18333	754	1062	8	3351	38	13131	800	17544	4.56	700	993	10	3382	53	13008	763	17383	4.39	94
chr1	6062001	6063000	696	1274	9	4155	55	16341	760	21770	3.49	448	593	6	2171	34	8842	488	11606	4.2	1156	1575	28	4996	83	19509	1267	26080	4.86	4.18333	754	1062	8	3351	38	13131	800	17544	4.56	700	993	10	3382	53	13008	763	17383	4.39	94
chr1	6062501	6063500	426	944	4	1406	12	3773	442	6123	7.22	267	390	2	580	7	1574	276	2544	10.85	826	1198	6	1789	17	4800	849	7787	10.9	9.65667	537	812	0	1209	6	3236	543	5257	10.33	466	708	3	1062	14	2830	483	4600	10.5	55
chr1	6062501	6063500	426	944	4	1406	12	3773	442	6123	7.22	267	390	2	580	7	1574	276	2544	10.85	826	1198	6	1789	17	4800	849	7787	10.9	9.65667	537	812	0	1209	6	3236	543	5257	10.33	466	708	3	1062	14	2830	483	4600	10.5	55
chr1	6641501	6642500	629	643	0	4	9	2339	638	2986	21.37	4	6	0	0	0	20	4	26	15.38	270	274	0	4	1	1031	271	1309	20.7	19.15	730	759	0	11	12	2819	742	3589	20.67	693	718	1	20	14	2871	708	3609	19.62	175
chr1	6641501	6642500	629	643	0	4	9	2339	638	2986	21.37	4	6	0	0	0	20	4	26	15.38	270	274	0	4	1	1031	271	1309	20.7	19.15	730	759	0	11	12	2819	742	3589	20.67	693	718	1	20	14	2871	708	3609	19.62	175
chr1	6644001	6645000	4	5	2	19	0	43	6	67	8.96	211	230	4	502	4	1331	219	2063	10.62	62	79	2	214	4	566	68	859	7.92	9.16667	14	15	3	60	0	176	17	251	6.77	25	34	8	134	0	369	33	537	6.15	68
chr1	6644001	6645000	4	5	2	19	0	43	6	67	8.96	211	230	4	502	4	1331	219	2063	10.62	62	79	2	214	4	566	68	859	7.92	9.16667	14	15	3	60	0	176	17	251	6.77	25	34	8	134	0	369	33	537	6.15	68
chr1	6644501	6645500	1	1	0	1	0	0	1	2	50	191	206	4	394	3	1060	198	1660	11.93	49	55	1	100	4	270	54	425	12.71	24.88	3	3	0	0	0	9	3	12	25	6	7	0	2	0	15	6	24	25	15
chr1	6644501	6645500	1	1	0	1	0	0	1	2	50	191	206	4	394	3	1060	198	1660	11.93	49	55	1	100	4	270	54	425	12.71	24.88	3	3	0	0	0	9	3	12	25	6	7	0	2	0	15	6	24	25	15
chr1	6646501	6647500	3	3	1	201	9	927	13	1131	1.15	0	0	2	349	6	1691	8	2040	0.39	0	0	0	162	3	635	3	797	0.38	0.64	0	0	0	324	3	1404	3	1728	0.17	0	0	1	252	0	1147	1	1399	0.07	6
chr1	6646501	6647500	3	3	1	201	9	927	13	1131	1.15	0	0	2	349	6	1691	8	2040	0.39	0	0	0	162	3	635	3	797	0.38	0.64	0	0	0	324	3	1404	3	1728	0.17	0	0	1	252	0	1147	1	1399	0.07	6
chr1	6647001	6648000	0	0	1	189	9	875	10	1064	0.94	0	0	2	349	6	1691	8	2040	0.39	0	0	0	162	3	635	3	797	0.38	0.57	0	0	0	324	3	1404	3	1728	0.17	0	0	1	252	0	1147	1	1399	0.07	6
chr1	6647001	6648000	0	0	1	189	9	875	10	1064	0.94	0	0	2	349	6	1691	8	2040	0.39	0	0	0	162	3	635	3	797	0.38	0.57	0	0	0	324	3	1404	3	1728	0.17	0	0	1	252	0	1147	1	1399	0.07	6
chr1	6841001	6842000	0	0	0	30	0	150	0	180	0	0	0	0	80	0	400	0	480	0	0	0	0	21	0	105	0	126	0	0	3	3	0	28	0	123	3	154	1.95	0	0	2	43	0	215	2	258	0.78	0
chr1	6841001	6842000	0	0	0	30	0	150	0	180	0	0	0	0	80	0	400	0	480	0	0	0	0	21	0	105	0	126	0	0	3	3	0	28	0	123	3	154	1.95	0	0	2	43	0	215	2	258	0.78	0
chr1	6888001	6889000	45	61	6	229	2	860	53	1150	4.61	85	152	2	564	9	2155	96	2871	3.34	57	98	1	346	2	1280	60	1724	3.48	3.81	105	138	2	496	5	1670	112	2304	4.86	101	135	0	484	12	1533	113	2152	5.25	112
chr1	6888001	6889000	45	61	6	229	2	860	53	1150	4.61	85	152	2	564	9	2155	96	2871	3.34	57	98	1	346	2	1280	60	1724	3.48	3.81	105	138	2	496	5	1670	112	2304	4.86	101	135	0	484	12	1533	113	2152	5.25	112
chr1	6888001	6889000	45	61	6	229	2	860	53	1150	4.61	85	152	2	564	9	2155	96	2871	3.34	57	98	1	346	2	1280	60	1724	3.48	3.81	105	138	2	496	5	1670	112	2304	4.86	101	135	0	484	12	1533	113	2152	5.25	112
chr1	6888001	6889000	45	61	6	229	2	860	53	1150	4.61	85	152	2	564	9	2155	96	2871	3.34	57	98	1	346	2	1280	60	1724	3.48	3.81	105	138	2	496	5	1670	112	2304	4.86	101	135	0	484	12	1533	113	2152	5.25	112
chr1	7067501	7068500	0	0	0	99	31	431	31	530	5.85	8	8	3	306	90	1243	101	1557	6.49	0	0	0	108	27	502	27	610	4.43	5.59	0	0	0	111	24	519	24	630	3.81	0	0	1	108	27	495	28	603	4.64	0
chr1	7067501	7068500	0	0	0	99	31	431	31	530	5.85	8	8	3	306	90	1243	101	1557	6.49	0	0	0	108	27	502	27	610	4.43	5.59	0	0	0	111	24	519	24	630	3.81	0	0	1	108	27	495	28	603	4.64	0
chr1	7068001	7069000	63	66	0	230	31	656	94	952	9.87	188	200	5	688	90	1782	283	2670	10.6	70	72	1	251	28	802	99	1125	8.8	9.75667	66	74	1	259	26	836	93	1169	7.96	68	71	1	252	31	783	100	1106	9.04	89
chr1	7068001	7069000	63	66	0	230	31	656	94	952	9.87	188	200	5	688	90	1782	283	2670	10.6	70	72	1	251	28	802	99	1125	8.8	9.75667	66	74	1	259	26	836	93	1169	7.96	68	71	1	252	31	783	100	1106	9.04	89
chr1	7070001	7071000	566	860	2	1141	11	4009	579	6010	9.63	350	461	1	700	12	2314	363	3475	10.45	367	625	3	850	13	2917	383	4392	8.72	9.6	649	820	7	1059	8	3848	664	5727	11.59	540	706	4	960	6	3271	550	4937	11.14	63
chr1	7070001	7071000	566	860	2	1141	11	4009	579	6010	9.63	350	461	1	700	12	2314	363	3475	10.45	367	625	3	850	13	2917	383	4392	8.72	9.6	649	820	7	1059	8	3848	664	5727	11.59	540	706	4	960	6	3271	550	4937	11.14	63
chr1	7070501	7071500	589	911	2	1406	12	4653	603	6970	8.65	410	549	1	1008	17	3135	428	4692	9.12	397	704	6	1138	17	3656	420	5498	7.64	8.47	697	899	7	1374	10	4637	714	6910	10.33	598	777	4	1227	9	3978	611	5982	10.21	154
chr1	7070501	7071500	589	911	2	1406	12	4653	603	6970	8.65	410	549	1	1008	17	3135	428	4692	9.12	397	704	6	1138	17	3656	420	5498	7.64	8.47	697	899	7	1374	10	4637	714	6910	10.33	598	777	4	1227	9	3978	611	5982	10.21	154
chr1	7071001	7072000	23	51	0	265	1	644	24	960	2.5	60	88	0	308	5	821	65	1217	5.34	30	79	3	288	4	739	37	1106	3.35	3.73	48	79	0	315	2	789	50	1183	4.23	58	71	0	267	3	707	61	1045	5.84	91
chr1	7071001	7072000	23	51	0	265	1	644	24	960	2.5	60	88	0	308	5	821	65	1217	5.34	30	79	3	288	4	739	37	1106	3.35	3.73	48	79	0	315	2	789	50	1183	4.23	58	71	0	267	3	707	61	1045	5.84	91
chr1	7082001	7083000	55	130	3	743	2	1043	60	1916	3.13	155	388	10	2095	19	2821	184	5304	3.47	47	124	0	673	4	943	51	1740	2.93	3.17667	79	146	4	800	7	1145	90	2091	4.3	112	222	6	1090	2	1588	120	2900	4.14	143
chr1	7082001	7083000	55	130	3	743	2	1043	60	1916	3.13	155	388	10	2095	19	2821	184	5304	3.47	47	124	0	673	4	943	51	1740	2.93	3.17667	79	146	4	800	7	1145	90	2091	4.3	112	222	6	1090	2	1588	120	2900	4.14	143
chr1	7083001	7084000	18	22	3	1231	27	3708	48	4961	0.97	5	8	2	1066	25	3199	32	4273	0.75	7	10	5	973	19	2939	31	3922	0.79	0.836667	3	6	2	1289	15	3941	20	5236	0.38	6	11	8	1296	19	3945	33	5252	0.63	7
chr1	7083001	7084000	18	22	3	1231	27	3708	48	4961	0.97	5	8	2	1066	25	3199	32	4273	0.75	7	10	5	973	19	2939	31	3922	0.79	0.836667	3	6	2	1289	15	3941	20	5236	0.38	6	11	8	1296	19	3945	33	5252	0.63	7
chr1	7121001	7122000	434	521	9	1547	32	5867	475	7935	5.99	280	332	3	999	16	3810	299	5141	5.82	438	514	2	1529	20	5811	460	7854	5.86	5.89	469	608	14	1811	26	6854	509	9273	5.49	406	518	3	1554	20	5920	429	7992	5.37	75
chr1	7121001	7122000	434	521	9	1547	32	5867	475	7935	5.99	280	332	3	999	16	3810	299	5141	5.82	438	514	2	1529	20	5811	460	7854	5.86	5.89	469	608	14	1811	26	6854	509	9273	5.49	406	518	3	1554	20	5920	429	7992	5.37	75
chr1	7198001	7199000	223	392	4	1047	9	2244	236	3683	6.41	232	426	4	1148	10	2440	246	4014	6.13	248	404	6	1077	6	2324	260	3805	6.83	6.45667	324	594	5	1612	5	3458	334	5664	5.9	258	550	3	1477	12	3148	273	5175	5.28	71
chr1	7198001	7199000	223	392	4	1047	9	2244	236	3683	6.41	232	426	4	1148	10	2440	246	4014	6.13	248	404	6	1077	6	2324	260	3805	6.83	6.45667	324	594	5	1612	5	3458	334	5664	5.9	258	550	3	1477	12	3148	273	5175	5.28	71
chr1	7198501	7199500	223	389	4	1044	9	2244	236	3677	6.42	232	425	4	1147	10	2440	246	4012	6.13	248	399	6	1072	6	2324	260	3795	6.85	6.46667	324	589	5	1607	5	3458	334	5654	5.91	258	549	3	1476	12	3148	273	5173	5.28	71
chr1	7198501	7199500	223	389	4	1044	9	2244	236	3677	6.42	232	425	4	1147	10	2440	246	4012	6.13	248	399	6	1072	6	2324	260	3795	6.85	6.46667	324	589	5	1607	5	3458	334	5654	5.91	258	549	3	1476	12	3148	273	5173	5.28	71
chr1	7212501	7213500	167	270	0	73	0	233	167	576	28.99	250	413	0	107	1	339	251	859	29.22	151	255	3	97	2	313	156	665	23.46	27.2233	259	436	0	112	3	366	262	914	28.67	184	317	0	108	2	347	186	772	24.09	127
chr1	7212501	7213500	167	270	0	73	0	233	167	576	28.99	250	413	0	107	1	339	251	859	29.22	151	255	3	97	2	313	156	665	23.46	27.2233	259	436	0	112	3	366	262	914	28.67	184	317	0	108	2	347	186	772	24.09	127
chr1	7213001	7214000	216	330	0	233	1	452	217	1015	21.38	313	508	2	351	2	684	317	1543	20.54	185	306	3	233	2	500	190	1039	18.29	20.07	332	529	0	360	3	706	335	1595	21	229	383	0	283	3	587	232	1253	18.52	149
chr1	7213001	7214000	216	330	0	233	1	452	217	1015	21.38	313	508	2	351	2	684	317	1543	20.54	185	306	3	233	2	500	190	1039	18.29	20.07	332	529	0	360	3	706	335	1595	21	229	383	0	283	3	587	232	1253	18.52	149
chr1	7223501	7224500	0	430	3	552	7	2055	10	3037	0.33	0	459	1	588	13	2700	14	3747	0.37	1	256	0	306	4	1384	5	1946	0.26	0.32	1	493	1	623	1	2531	3	3647	0.08	0	341	1	427	0	1666	1	2434	0.04	4
chr1	7223501	7224500	0	430	3	552	7	2055	10	3037	0.33	0	459	1	588	13	2700	14	3747	0.37	1	256	0	306	4	1384	5	1946	0.26	0.32	1	493	1	623	1	2531	3	3647	0.08	0	341	1	427	0	1666	1	2434	0.04	4
chr1	7223501	7224500	0	430	3	552	7	2055	10	3037	0.33	0	459	1	588	13	2700	14	3747	0.37	1	256	0	306	4	1384	5	1946	0.26	0.32	1	493	1	623	1	2531	3	3647	0.08	0	341	1	427	0	1666	1	2434	0.04	4
chr1	7223501	7224500	0	430	3	552	7	2055	10	3037	0.33	0	459	1	588	13	2700	14	3747	0.37	1	256	0	306	4	1384	5	1946	0.26	0.32	1	493	1	623	1	2531	3	3647	0.08	0	341	1	427	0	1666	1	2434	0.04	4
chr1	7224001	7225000	0	385	0	374	4	1666	4	2425	0.16	1	441	1	454	14	2322	16	3217	0.5	1	367	0	322	5	1388	6	2077	0.29	0.316667	0	399	0	417	2	1984	2	2800	0.07	0	308	1	283	0	1360	1	1951	0.05	2
chr1	7224001	7225000	0	385	0	374	4	1666	4	2425	0.16	1	441	1	454	14	2322	16	3217	0.5	1	367	0	322	5	1388	6	2077	0.29	0.316667	0	399	0	417	2	1984	2	2800	0.07	0	308	1	283	0	1360	1	1951	0.05	2
chr1	7224001	7225000	0	385	0	374	4	1666	4	2425	0.16	1	441	1	454	14	2322	16	3217	0.5	1	367	0	322	5	1388	6	2077	0.29	0.316667	0	399	0	417	2	1984	2	2800	0.07	0	308	1	283	0	1360	1	1951	0.05	2
chr1	7224001	7225000	0	385	0	374	4	1666	4	2425	0.16	1	441	1	454	14	2322	16	3217	0.5	1	367	0	322	5	1388	6	2077	0.29	0.316667	0	399	0	417	2	1984	2	2800	0.07	0	308	1	283	0	1360	1	1951	0.05	2
chr1	7224001	7225000	0	385	0	374	4	1666	4	2425	0.16	1	441	1	454	14	2322	16	3217	0.5	1	367	0	322	5	1388	6	2077	0.29	0.316667	0	399	0	417	2	1984	2	2800	0.07	0	308	1	283	0	1360	1	1951	0.05	2
chr1	7224001	7225000	0	385	0	374	4	1666	4	2425	0.16	1	441	1	454	14	2322	16	3217	0.5	1	367	0	322	5	1388	6	2077	0.29	0.316667	0	399	0	417	2	1984	2	2800	0.07	0	308	1	283	0	1360	1	1951	0.05	2
chr1	7296001	7297000	129	219	1	664	8	1655	138	2538	5.44	207	331	2	997	10	2464	219	3792	5.78	195	291	2	872	11	2141	208	3304	6.3	5.84	132	221	1	719	8	1746	141	2686	5.25	144	249	3	817	13	2038	160	3104	5.15	114
chr1	7296001	7297000	129	219	1	664	8	1655	138	2538	5.44	207	331	2	997	10	2464	219	3792	5.78	195	291	2	872	11	2141	208	3304	6.3	5.84	132	221	1	719	8	1746	141	2686	5.25	144	249	3	817	13	2038	160	3104	5.15	114
chr1	7346501	7347500	23	37	1	150	2	243	26	430	6.05	0	0	1	128	0	208	1	336	0.3	26	29	1	123	2	206	29	358	8.1	4.81667	36	40	2	169	0	293	38	502	7.57	25	29	2	148	0	260	27	437	6.18	98
chr1	7346501	7347500	23	37	1	150	2	243	26	430	6.05	0	0	1	128	0	208	1	336	0.3	26	29	1	123	2	206	29	358	8.1	4.81667	36	40	2	169	0	293	38	502	7.57	25	29	2	148	0	260	27	437	6.18	98
chr1	7399501	7400500	230	242	2	322	5	1035	237	1599	14.82	396	427	1	527	9	1620	406	2574	15.77	164	185	0	314	5	975	169	1474	11.47	14.02	392	428	3	517	7	1576	402	2521	15.95	247	258	0	281	8	848	255	1387	18.39	227
chr1	7399501	7400500	230	242	2	322	5	1035	237	1599	14.82	396	427	1	527	9	1620	406	2574	15.77	164	185	0	314	5	975	169	1474	11.47	14.02	392	428	3	517	7	1576	402	2521	15.95	247	258	0	281	8	848	255	1387	18.39	227
chr1	7423501	7424500	35	44	0	87	1	246	36	377	9.55	18	22	0	92	1	277	19	391	4.86	19	27	0	63	0	183	19	273	6.96	7.12333	33	37	0	72	0	213	33	322	10.25	62	72	1	174	1	537	64	783	8.17	83
chr1	7423501	7424500	35	44	0	87	1	246	36	377	9.55	18	22	0	92	1	277	19	391	4.86	19	27	0	63	0	183	19	273	6.96	7.12333	33	37	0	72	0	213	33	322	10.25	62	72	1	174	1	537	64	783	8.17	83
chr1	7448501	7449500	5	7	0	18	0	0	5	25	20	5	7	0	51	0	0	5	58	8.62	0	0	0	14	0	0	0	14	0	9.54	2	6	0	12	0	0	2	18	11.11	14	18	0	41	0	0	14	59	23.73	30
chr1	7448501	7449500	5	7	0	18	0	0	5	25	20	5	7	0	51	0	0	5	58	8.62	0	0	0	14	0	0	0	14	0	9.54	2	6	0	12	0	0	2	18	11.11	14	18	0	41	0	0	14	59	23.73	30
chr1	7449001	7450000	109	273	2	595	2	1554	113	2422	4.67	118	217	8	763	5	2336	131	3316	3.95	43	88	0	265	1	742	44	1095	4.02	4.21333	231	477	2	939	9	2307	242	3723	6.5	284	506	5	1180	7	3152	296	4838	6.12	338
chr1	7449001	7450000	109	273	2	595	2	1554	113	2422	4.67	118	217	8	763	5	2336	131	3316	3.95	43	88	0	265	1	742	44	1095	4.02	4.21333	231	477	2	939	9	2307	242	3723	6.5	284	506	5	1180	7	3152	296	4838	6.12	338
chr1	7449501	7450500	114	298	2	606	2	1623	118	2527	4.67	127	234	8	738	5	2400	140	3372	4.15	65	157	0	294	1	809	66	1260	5.24	4.68667	250	518	2	959	9	2351	261	3828	6.82	273	492	5	1142	7	3154	285	4788	5.95	388
chr1	7449501	7450500	114	298	2	606	2	1623	118	2527	4.67	127	234	8	738	5	2400	140	3372	4.15	65	157	0	294	1	809	66	1260	5.24	4.68667	250	518	2	959	9	2351	261	3828	6.82	273	492	5	1142	7	3154	285	4788	5.95	388
chr1	7450001	7451000	24	143	0	138	3	432	27	713	3.79	24	78	0	78	1	249	25	405	6.17	59	227	0	252	2	677	61	1156	5.28	5.08	69	171	0	181	3	487	72	839	8.58	32	57	1	57	0	147	33	261	12.64	191
chr1	7450001	7451000	24	143	0	138	3	432	27	713	3.79	24	78	0	78	1	249	25	405	6.17	59	227	0	252	2	677	61	1156	5.28	5.08	69	171	0	181	3	487	72	839	8.58	32	57	1	57	0	147	33	261	12.64	191
chr1	7450501	7451500	14	111	0	109	3	363	17	583	2.92	10	54	0	52	1	185	11	291	3.78	37	158	0	209	2	610	39	977	3.99	3.56333	48	124	0	149	3	443	51	716	7.12	29	53	1	54	0	145	30	252	11.9	111
chr1	7450501	7451500	14	111	0	109	3	363	17	583	2.92	10	54	0	52	1	185	11	291	3.78	37	158	0	209	2	610	39	977	3.99	3.56333	48	124	0	149	3	443	51	716	7.12	29	53	1	54	0	145	30	252	11.9	111
chr1	7454001	7455000	56	111	0	290	5	1180	61	1581	3.86	4	4	0	9	0	40	4	53	7.55	3	3	0	10	0	38	3	51	5.88	5.76333	50	142	1	372	8	1449	59	1963	3.01	48	179	4	428	3	1857	55	2464	2.23	106
chr1	7454001	7455000	56	111	0	290	5	1180	61	1581	3.86	4	4	0	9	0	40	4	53	7.55	3	3	0	10	0	38	3	51	5.88	5.76333	50	142	1	372	8	1449	59	1963	3.01	48	179	4	428	3	1857	55	2464	2.23	106
chr1	7454501	7455500	66	135	0	354	5	1409	71	1898	3.74	34	49	0	139	2	522	36	710	5.07	35	49	3	142	7	514	45	705	6.38	5.06333	64	167	1	448	9	1705	74	2320	3.19	72	220	4	546	7	2287	83	3053	2.72	158
chr1	7454501	7455500	66	135	0	354	5	1409	71	1898	3.74	34	49	0	139	2	522	36	710	5.07	35	49	3	142	7	514	45	705	6.38	5.06333	64	167	1	448	9	1705	74	2320	3.19	72	220	4	546	7	2287	83	3053	2.72	158
chr1	7455001	7456000	10	24	4	94	0	287	14	405	3.46	30	45	0	130	2	482	32	657	4.87	32	46	3	132	7	476	42	654	6.42	4.91667	14	25	0	76	1	256	15	357	4.2	24	41	0	118	4	430	28	589	4.75	52
chr1	7455001	7456000	10	24	4	94	0	287	14	405	3.46	30	45	0	130	2	482	32	657	4.87	32	46	3	132	7	476	42	654	6.42	4.91667	14	25	0	76	1	256	15	357	4.2	24	41	0	118	4	430	28	589	4.75	52
chr1	7463001	7464000	79	251	14	820	3	2084	96	3155	3.04	107	350	3	1141	12	2915	122	4406	2.77	71	194	4	639	4	1651	79	2484	3.18	2.99667	118	358	3	1168	2	2976	123	4502	2.73	258	540	8	1765	20	4501	286	6806	4.2	70
chr1	7463001	7464000	79	251	14	820	3	2084	96	3155	3.04	107	350	3	1141	12	2915	122	4406	2.77	71	194	4	639	4	1651	79	2484	3.18	2.99667	118	358	3	1168	2	2976	123	4502	2.73	258	540	8	1765	20	4501	286	6806	4.2	70
chr1	7463501	7464500	79	251	14	822	3	2084	96	3157	3.04	107	350	3	1141	12	2915	122	4406	2.77	71	194	4	639	4	1651	79	2484	3.18	2.99667	118	358	3	1168	2	2976	123	4502	2.73	258	540	8	1765	20	4501	286	6806	4.2	70
chr1	7463501	7464500	79	251	14	822	3	2084	96	3157	3.04	107	350	3	1141	12	2915	122	4406	2.77	71	194	4	639	4	1651	79	2484	3.18	2.99667	118	358	3	1168	2	2976	123	4502	2.73	258	540	8	1765	20	4501	286	6806	4.2	70
chr1	7467001	7468000	2	30	4	56	0	263	6	349	1.72	9	39	0	81	0	346	9	466	1.93	17	69	1	129	0	603	18	801	2.25	1.96667	10	39	0	84	1	371	11	494	2.23	20	42	0	94	0	374	20	510	3.92	53
chr1	7467001	7468000	2	30	4	56	0	263	6	349	1.72	9	39	0	81	0	346	9	466	1.93	17	69	1	129	0	603	18	801	2.25	1.96667	10	39	0	84	1	371	11	494	2.23	20	42	0	94	0	374	20	510	3.92	53
chr1	7467501	7468500	2	30	4	56	0	263	6	349	1.72	9	39	0	81	0	346	9	466	1.93	17	69	1	129	0	603	18	801	2.25	1.96667	10	39	0	84	1	371	11	494	2.23	20	42	0	94	0	374	20	510	3.92	53
chr1	7467501	7468500	2	30	4	56	0	263	6	349	1.72	9	39	0	81	0	346	9	466	1.93	17	69	1	129	0	603	18	801	2.25	1.96667	10	39	0	84	1	371	11	494	2.23	20	42	0	94	0	374	20	510	3.92	53
chr1	7496001	7497000	5	10	0	77	4	188	9	275	3.27	18	27	3	210	2	382	23	619	3.72	7	9	0	69	1	176	8	254	3.15	3.38	2	3	0	23	5	41	7	67	10.45	4	9	0	69	6	142	10	220	4.55	6
chr1	7496001	7497000	5	10	0	77	4	188	9	275	3.27	18	27	3	210	2	382	23	619	3.72	7	9	0	69	1	176	8	254	3.15	3.38	2	3	0	23	5	41	7	67	10.45	4	9	0	69	6	142	10	220	4.55	6
chr1	7496501	7497500	151	197	2	928	21	2529	174	3654	4.76	165	199	7	1024	13	2647	185	3870	4.78	179	210	8	969	15	2628	202	3807	5.31	4.95	131	144	7	640	15	1749	153	2533	6.04	171	202	5	929	25	2504	201	3635	5.53	42
chr1	7496501	7497500	151	197	2	928	21	2529	174	3654	4.76	165	199	7	1024	13	2647	185	3870	4.78	179	210	8	969	15	2628	202	3807	5.31	4.95	131	144	7	640	15	1749	153	2533	6.04	171	202	5	929	25	2504	201	3635	5.53	42
chr1	7560001	7561000	137	268	2	736	6	768	145	1772	8.18	115	238	1	657	1	766	117	1661	7.04	126	245	2	670	6	683	134	1598	8.39	7.87	117	273	5	762	0	795	122	1830	6.67	160	397	0	1091	2	1128	162	2616	6.19	21
chr1	7560001	7561000	137	268	2	736	6	768	145	1772	8.18	115	238	1	657	1	766	117	1661	7.04	126	245	2	670	6	683	134	1598	8.39	7.87	117	273	5	762	0	795	122	1830	6.67	160	397	0	1091	2	1128	162	2616	6.19	21
chr1	7560501	7561500	157	313	2	871	8	1215	167	2399	6.96	127	278	1	775	2	1144	130	2197	5.92	138	286	2	793	10	1088	150	2167	6.92	6.6	129	319	7	899	1	1242	137	2460	5.57	172	464	0	1292	4	1789	176	3545	4.96	23
chr1	7560501	7561500	157	313	2	871	8	1215	167	2399	6.96	127	278	1	775	2	1144	130	2197	5.92	138	286	2	793	10	1088	150	2167	6.92	6.6	129	319	7	899	1	1242	137	2460	5.57	172	464	0	1292	4	1789	176	3545	4.96	23
chr1	7561001	7562000	20	45	0	135	2	447	22	627	3.51	12	40	0	118	1	378	13	536	2.43	12	41	0	123	4	405	16	569	2.81	2.91667	12	46	2	137	1	447	15	630	2.38	12	67	0	201	2	661	14	929	1.51	2
chr1	7561001	7562000	20	45	0	135	2	447	22	627	3.51	12	40	0	118	1	378	13	536	2.43	12	41	0	123	4	405	16	569	2.81	2.91667	12	46	2	137	1	447	15	630	2.38	12	67	0	201	2	661	14	929	1.51	2
chr1	7614501	7615500	17	33	0	34	0	150	17	217	7.83	38	63	0	36	0	243	38	342	11.11	10	39	0	26	0	156	10	221	4.52	7.82	26	42	0	10	0	141	26	193	13.47	19	31	0	16	0	117	19	164	11.59	31
chr1	7614501	7615500	17	33	0	34	0	150	17	217	7.83	38	63	0	36	0	243	38	342	11.11	10	39	0	26	0	156	10	221	4.52	7.82	26	42	0	10	0	141	26	193	13.47	19	31	0	16	0	117	19	164	11.59	31
chr1	7619501	7620500	207	228	2	696	6	2186	215	3110	6.91	603	642	7	1573	10	4514	620	6729	9.21	170	179	2	569	1	1697	173	2445	7.08	7.73333	227	247	1	666	8	1881	236	2794	8.45	333	362	3	948	17	2915	353	4225	8.36	195
chr1	7619501	7620500	207	228	2	696	6	2186	215	3110	6.91	603	642	7	1573	10	4514	620	6729	9.21	170	179	2	569	1	1697	173	2445	7.08	7.73333	227	247	1	666	8	1881	236	2794	8.45	333	362	3	948	17	2915	353	4225	8.36	195
chr1	7620001	7621000	0	0	0	234	1	867	1	1101	0.09	5	5	0	272	2	1032	7	1309	0.53	0	0	1	215	1	745	2	960	0.21	0.276667	0	0	1	144	6	501	7	645	1.09	4	5	2	211	10	870	16	1086	1.47	15
chr1	7620001	7621000	0	0	0	234	1	867	1	1101	0.09	5	5	0	272	2	1032	7	1309	0.53	0	0	1	215	1	745	2	960	0.21	0.276667	0	0	1	144	6	501	7	645	1.09	4	5	2	211	10	870	16	1086	1.47	15
chr1	7621501	7622500	128	189	0	336	2	1076	130	1601	8.12	367	475	1	853	19	2744	387	4072	9.5	108	133	0	211	1	770	109	1114	9.78	9.13333	155	181	1	243	7	858	163	1282	12.71	167	186	0	238	3	1062	170	1486	11.44	227
chr1	7621501	7622500	128	189	0	336	2	1076	130	1601	8.12	367	475	1	853	19	2744	387	4072	9.5	108	133	0	211	1	770	109	1114	9.78	9.13333	155	181	1	243	7	858	163	1282	12.71	167	186	0	238	3	1062	170	1486	11.44	227
chr1	7684501	7685500	0	31	2	172	0	318	2	521	0.38	6	58	3	380	3	734	12	1172	1.02	3	53	0	231	1	423	4	707	0.57	0.656667	22	76	1	421	6	788	29	1285	2.26	12	17	2	130	1	244	15	391	3.84	9
chr1	7684501	7685500	0	31	2	172	0	318	2	521	0.38	6	58	3	380	3	734	12	1172	1.02	3	53	0	231	1	423	4	707	0.57	0.656667	22	76	1	421	6	788	29	1285	2.26	12	17	2	130	1	244	15	391	3.84	9
chr1	7685001	7686000	0	9	1	43	0	91	1	143	0.7	6	46	0	232	2	491	8	769	1.04	3	10	0	47	0	89	3	146	2.05	1.26333	17	39	1	205	3	438	21	682	3.08	12	12	2	62	1	132	15	206	7.28	4
chr1	7685001	7686000	0	9	1	43	0	91	1	143	0.7	6	46	0	232	2	491	8	769	1.04	3	10	0	47	0	89	3	146	2.05	1.26333	17	39	1	205	3	438	21	682	3.08	12	12	2	62	1	132	15	206	7.28	4
chr1	7691501	7692500	25	96	1	204	3	693	29	993	2.92	70	178	2	391	9	1321	81	1890	4.29	3	4	0	7	0	23	3	34	8.82	5.34333	28	53	0	116	1	367	29	536	5.41	67	138	2	302	5	1043	74	1483	4.99	25
chr1	7691501	7692500	25	96	1	204	3	693	29	993	2.92	70	178	2	391	9	1321	81	1890	4.29	3	4	0	7	0	23	3	34	8.82	5.34333	28	53	0	116	1	367	29	536	5.41	67	138	2	302	5	1043	74	1483	4.99	25
chr1	7692001	7693000	28	117	1	303	5	1240	34	1660	2.05	71	197	3	480	9	1833	83	2510	3.31	1	3	0	6	0	27	1	36	2.78	2.71333	30	57	0	139	3	513	33	709	4.65	71	168	4	434	8	1779	83	2381	3.49	25
chr1	7692001	7693000	28	117	1	303	5	1240	34	1660	2.05	71	197	3	480	9	1833	83	2510	3.31	1	3	0	6	0	27	1	36	2.78	2.71333	30	57	0	139	3	513	33	709	4.65	71	168	4	434	8	1779	83	2381	3.49	25
chr1	7696501	7697500	62	231	19	863	9	3037	90	4131	2.18	94	239	10	1009	10	2825	114	4073	2.8	77	262	4	935	22	3480	103	4677	2.2	2.39333	71	213	26	793	10	2818	107	3824	2.8	97	254	24	996	17	3283	138	4533	3.04	110
chr1	7696501	7697500	62	231	19	863	9	3037	90	4131	2.18	94	239	10	1009	10	2825	114	4073	2.8	77	262	4	935	22	3480	103	4677	2.2	2.39333	71	213	26	793	10	2818	107	3824	2.8	97	254	24	996	17	3283	138	4533	3.04	110
chr1	7697001	7698000	33	195	19	709	9	2719	61	3623	1.68	26	153	8	657	10	2226	44	3036	1.45	58	238	2	836	19	3293	79	4367	1.81	1.64667	56	184	26	667	6	2574	88	3425	2.57	57	202	23	771	14	2852	94	3825	2.46	19
chr1	7697001	7698000	33	195	19	709	9	2719	61	3623	1.68	26	153	8	657	10	2226	44	3036	1.45	58	238	2	836	19	3293	79	4367	1.81	1.64667	56	184	26	667	6	2574	88	3425	2.57	57	202	23	771	14	2852	94	3825	2.46	19
chr1	7727501	7728500	15	15	0	5	1	51	16	71	22.54	5	6	0	3	1	20	6	29	20.69	20	20	0	8	1	68	21	96	21.88	21.7033	5	5	0	1	0	34	5	40	12.5	15	15	0	4	0	85	15	104	14.42	11
chr1	7727501	7728500	15	15	0	5	1	51	16	71	22.54	5	6	0	3	1	20	6	29	20.69	20	20	0	8	1	68	21	96	21.88	21.7033	5	5	0	1	0	34	5	40	12.5	15	15	0	4	0	85	15	104	14.42	11
chr1	7776001	7777000	0	0	0	22	0	97	0	119	0	0	1	0	45	0	206	0	252	0	182	192	7	711	2	672	191	1575	12.13	4.04333	0	0	0	28	0	138	0	166	0	0	0	0	14	0	59	0	73	0	0
chr1	7776001	7777000	0	0	0	22	0	97	0	119	0	0	1	0	45	0	206	0	252	0	182	192	7	711	2	672	191	1575	12.13	4.04333	0	0	0	28	0	138	0	166	0	0	0	0	14	0	59	0	73	0	0
chr1	7776001	7777000	0	0	0	22	0	97	0	119	0	0	1	0	45	0	206	0	252	0	182	192	7	711	2	672	191	1575	12.13	4.04333	0	0	0	28	0	138	0	166	0	0	0	0	14	0	59	0	73	0	0
chr1	7776001	7777000	0	0	0	22	0	97	0	119	0	0	1	0	45	0	206	0	252	0	182	192	7	711	2	672	191	1575	12.13	4.04333	0	0	0	28	0	138	0	166	0	0	0	0	14	0	59	0	73	0	0
chr1	7776001	7777000	0	0	0	22	0	97	0	119	0	0	1	0	45	0	206	0	252	0	182	192	7	711	2	672	191	1575	12.13	4.04333	0	0	0	28	0	138	0	166	0	0	0	0	14	0	59	0	73	0	0
chr1	7810001	7811000	3	6	0	16	0	32	3	54	5.56	0	6	0	17	0	33	0	56	0	1	3	0	8	0	16	1	27	3.7	3.08667	6	15	0	40	0	80	6	135	4.44	17	18	1	48	0	96	18	162	11.11	8
chr1	7810001	7811000	3	6	0	16	0	32	3	54	5.56	0	6	0	17	0	33	0	56	0	1	3	0	8	0	16	1	27	3.7	3.08667	6	15	0	40	0	80	6	135	4.44	17	18	1	48	0	96	18	162	11.11	8
chr1	7810501	7811500	6	12	0	30	0	90	6	132	4.55	0	12	0	29	1	95	1	136	0.74	1	6	0	13	0	37	1	56	1.79	2.36	13	30	0	75	0	217	13	322	4.04	31	35	1	90	1	264	33	389	8.48	16
chr1	7810501	7811500	6	12	0	30	0	90	6	132	4.55	0	12	0	29	1	95	1	136	0.74	1	6	0	13	0	37	1	56	1.79	2.36	13	30	0	75	0	217	13	322	4.04	31	35	1	90	1	264	33	389	8.48	16
chr1	7811001	7812000	3	6	0	14	0	58	3	78	3.85	0	6	0	12	1	62	1	80	1.25	0	3	0	5	0	21	0	29	0	1.7	7	15	0	35	0	137	7	187	3.74	14	17	0	42	1	168	15	227	6.61	8
chr1	7811001	7812000	3	6	0	14	0	58	3	78	3.85	0	6	0	12	1	62	1	80	1.25	0	3	0	5	0	21	0	29	0	1.7	7	15	0	35	0	137	7	187	3.74	14	17	0	42	1	168	15	227	6.61	8
chr1	7826501	7827500	30	46	2	214	1	589	33	849	3.89	61	85	2	366	7	966	70	1417	4.94	16	35	1	159	1	442	18	636	2.83	3.88667	26	59	2	233	1	671	29	963	3.01	31	47	0	213	2	590	33	850	3.88	32
chr1	7826501	7827500	30	46	2	214	1	589	33	849	3.89	61	85	2	366	7	966	70	1417	4.94	16	35	1	159	1	442	18	636	2.83	3.88667	26	59	2	233	1	671	29	963	3.01	31	47	0	213	2	590	33	850	3.88	32
chr1	7827001	7828000	40	58	7	311	3	741	50	1110	4.5	79	103	16	511	8	1187	103	1801	5.72	23	44	8	232	1	558	32	834	3.84	4.68667	35	68	8	305	2	779	45	1152	3.91	39	58	9	301	2	722	50	1081	4.63	39
chr1	7827001	7828000	40	58	7	311	3	741	50	1110	4.5	79	103	16	511	8	1187	103	1801	5.72	23	44	8	232	1	558	32	834	3.84	4.68667	35	68	8	305	2	779	45	1152	3.91	39	58	9	301	2	722	50	1081	4.63	39
chr1	7877501	7878500	1139	2001	12	2357	17	4302	1168	8660	13.49	650	956	7	1290	15	2514	672	4760	14.12	1419	2209	14	2627	28	4827	1461	9663	15.12	14.2433	1203	2349	14	2749	19	5039	1236	10137	12.19	828	1620	3	1924	19	3557	850	7101	11.97	215
chr1	7877501	7878500	1139	2001	12	2357	17	4302	1168	8660	13.49	650	956	7	1290	15	2514	672	4760	14.12	1419	2209	14	2627	28	4827	1461	9663	15.12	14.2433	1203	2349	14	2749	19	5039	1236	10137	12.19	828	1620	3	1924	19	3557	850	7101	11.97	215
chr1	7878001	7879000	1129	1982	13	2553	14	4140	1156	8675	13.33	623	918	8	1306	15	2222	646	4446	14.53	1405	2186	16	2841	26	4648	1447	9675	14.96	14.2733	1197	2328	13	2985	19	4846	1229	10159	12.1	812	1598	4	2064	12	3353	828	7015	11.8	191
chr1	7878001	7879000	1129	1982	13	2553	14	4140	1156	8675	13.33	623	918	8	1306	15	2222	646	4446	14.53	1405	2186	16	2841	26	4648	1447	9675	14.96	14.2733	1197	2328	13	2985	19	4846	1229	10159	12.1	812	1598	4	2064	12	3353	828	7015	11.8	191
chr1	7882501	7883500	0	0	4	238	6	888	10	1126	0.89	1	1	0	156	1	576	2	733	0.27	0	0	0	161	6	609	6	770	0.78	0.646667	0	0	0	120	1	451	1	571	0.18	0	0	1	321	2	1195	3	1516	0.2	2
chr1	7882501	7883500	0	0	4	238	6	888	10	1126	0.89	1	1	0	156	1	576	2	733	0.27	0	0	0	161	6	609	6	770	0.78	0.646667	0	0	0	120	1	451	1	571	0.18	0	0	1	321	2	1195	3	1516	0.2	2
chr1	7883001	7884000	0	0	4	321	14	1307	18	1628	1.11	1	1	0	209	2	844	3	1054	0.28	0	0	0	217	6	881	6	1098	0.55	0.646667	0	0	0	162	1	659	1	821	0.12	0	0	1	432	4	1749	5	2181	0.23	2
chr1	7883001	7884000	0	0	4	321	14	1307	18	1628	1.11	1	1	0	209	2	844	3	1054	0.28	0	0	0	217	6	881	6	1098	0.55	0.646667	0	0	0	162	1	659	1	821	0.12	0	0	1	432	4	1749	5	2181	0.23	2
chr1	7883001	7884000	0	0	4	321	14	1307	18	1628	1.11	1	1	0	209	2	844	3	1054	0.28	0	0	0	217	6	881	6	1098	0.55	0.646667	0	0	0	162	1	659	1	821	0.12	0	0	1	432	4	1749	5	2181	0.23	2
chr1	7887001	7888000	5	22	4	126	4	354	13	502	2.59	2	40	1	284	4	704	7	1028	0.68	0	15	2	125	0	374	2	514	0.39	1.22	0	23	0	173	2	446	2	642	0.31	0	24	0	172	3	441	3	637	0.47	0
chr1	7887001	7888000	5	22	4	126	4	354	13	502	2.59	2	40	1	284	4	704	7	1028	0.68	0	15	2	125	0	374	2	514	0.39	1.22	0	23	0	173	2	446	2	642	0.31	0	24	0	172	3	441	3	637	0.47	0
chr1	7887501	7888500	4	21	4	125	4	327	12	473	2.54	2	40	1	284	4	704	7	1028	0.68	0	15	2	125	0	374	2	514	0.39	1.20333	0	23	0	173	2	446	2	642	0.31	0	24	0	172	3	441	3	637	0.47	0
chr1	7887501	7888500	4	21	4	125	4	327	12	473	2.54	2	40	1	284	4	704	7	1028	0.68	0	15	2	125	0	374	2	514	0.39	1.20333	0	23	0	173	2	446	2	642	0.31	0	24	0	172	3	441	3	637	0.47	0
chr1	7968001	7969000	527	839	62	2359	11	3341	600	6539	9.18	292	512	14	1441	8	2056	314	4009	7.83	576	803	123	2255	19	3200	718	6258	11.47	9.49333	562	872	61	2437	14	3451	637	6760	9.42	381	639	6	1795	7	2548	394	4982	7.91	74
chr1	7968001	7969000	527	839	62	2359	11	3341	600	6539	9.18	292	512	14	1441	8	2056	314	4009	7.83	576	803	123	2255	19	3200	718	6258	11.47	9.49333	562	872	61	2437	14	3451	637	6760	9.42	381	639	6	1795	7	2548	394	4982	7.91	74
chr1	7968501	7969500	265	419	54	1381	7	1523	326	3323	9.81	124	254	8	837	4	921	136	2012	6.76	317	402	120	1322	7	1461	444	3185	13.94	10.17	275	437	55	1426	7	1569	337	3432	9.82	168	321	1	1053	1	1170	170	2544	6.68	39
chr1	7968501	7969500	265	419	54	1381	7	1523	326	3323	9.81	124	254	8	837	4	921	136	2012	6.76	317	402	120	1322	7	1461	444	3185	13.94	10.17	275	437	55	1426	7	1569	337	3432	9.82	168	321	1	1053	1	1170	170	2544	6.68	39
chr1	7975001	7976000	450	636	2	953	19	3054	471	4643	10.14	654	803	5	1033	28	3042	687	4878	14.08	232	390	4	559	10	1803	246	2752	8.94	11.0533	309	470	4	522	10	1535	323	2527	12.78	530	683	1	924	12	2751	543	4358	12.46	438
chr1	7975001	7976000	450	636	2	953	19	3054	471	4643	10.14	654	803	5	1033	28	3042	687	4878	14.08	232	390	4	559	10	1803	246	2752	8.94	11.0533	309	470	4	522	10	1535	323	2527	12.78	530	683	1	924	12	2751	543	4358	12.46	438
chr1	8032001	8033000	85	85	0	17	1	118	86	220	39.09	107	110	0	22	0	154	107	286	37.41	73	75	0	15	1	105	74	195	37.95	38.15	88	92	0	25	0	158	88	275	32	138	141	0	44	2	266	140	451	31.04	20
chr1	8032001	8033000	85	85	0	17	1	118	86	220	39.09	107	110	0	22	0	154	107	286	37.41	73	75	0	15	1	105	74	195	37.95	38.15	88	92	0	25	0	158	88	275	32	138	141	0	44	2	266	140	451	31.04	20
chr1	8052001	8053000	12	14	1	129	0	337	13	480	2.71	14	14	0	93	2	221	16	328	4.88	14	14	0	130	0	346	14	490	2.86	3.48333	0	0	0	68	0	217	0	285	0	4	4	0	91	0	279	4	374	1.07	4
chr1	8052001	8053000	12	14	1	129	0	337	13	480	2.71	14	14	0	93	2	221	16	328	4.88	14	14	0	130	0	346	14	490	2.86	3.48333	0	0	0	68	0	217	0	285	0	4	4	0	91	0	279	4	374	1.07	4
chr1	8052501	8053500	230	278	4	692	8	1885	242	2855	8.48	149	194	1	474	6	1231	156	1899	8.21	203	249	2	645	7	1700	212	2594	8.17	8.28667	105	218	0	543	3	1518	108	2279	4.74	112	227	1	579	1	1565	114	2371	4.81	164
chr1	8052501	8053500	230	278	4	692	8	1885	242	2855	8.48	149	194	1	474	6	1231	156	1899	8.21	203	249	2	645	7	1700	212	2594	8.17	8.28667	105	218	0	543	3	1518	108	2279	4.74	112	227	1	579	1	1565	114	2371	4.81	164
chr1	8053001	8054000	249	310	3	772	9	2249	261	3331	7.84	216	293	9	930	7	2753	232	3976	5.84	212	276	2	704	9	1949	223	2929	7.61	7.09667	129	269	2	747	6	2122	137	3138	4.37	159	298	3	842	3	2445	165	3585	4.6	247
chr1	8053001	8054000	249	310	3	772	9	2249	261	3331	7.84	216	293	9	930	7	2753	232	3976	5.84	212	276	2	704	9	1949	223	2929	7.61	7.09667	129	269	2	747	6	2122	137	3138	4.37	159	298	3	842	3	2445	165	3585	4.6	247
chr1	8053501	8054500	74	101	0	420	2	1049	76	1570	4.84	176	242	10	1071	7	2715	193	4028	4.79	84	116	0	443	3	1032	87	1591	5.47	5.03333	64	104	6	461	4	1131	74	1696	4.36	96	128	2	627	2	1643	100	2398	4.17	186
chr1	8053501	8054500	74	101	0	420	2	1049	76	1570	4.84	176	242	10	1071	7	2715	193	4028	4.79	84	116	0	443	3	1032	87	1591	5.47	5.03333	64	104	6	461	4	1131	74	1696	4.36	96	128	2	627	2	1643	100	2398	4.17	186
chr1	8268501	8269500	0	66	0	54	0	79	0	199	0	1	213	1	374	0	658	2	1245	0.16	0	146	0	160	1	334	1	640	0.16	0.106667	1	74	1	119	2	211	4	404	0.99	4	166	1	260	1	434	6	860	0.7	3
chr1	8268501	8269500	0	66	0	54	0	79	0	199	0	1	213	1	374	0	658	2	1245	0.16	0	146	0	160	1	334	1	640	0.16	0.106667	1	74	1	119	2	211	4	404	0.99	4	166	1	260	1	434	6	860	0.7	3
chr1	8268501	8269500	0	66	0	54	0	79	0	199	0	1	213	1	374	0	658	2	1245	0.16	0	146	0	160	1	334	1	640	0.16	0.106667	1	74	1	119	2	211	4	404	0.99	4	166	1	260	1	434	6	860	0.7	3
chr1	8268501	8269500	0	66	0	54	0	79	0	199	0	1	213	1	374	0	658	2	1245	0.16	0	146	0	160	1	334	1	640	0.16	0.106667	1	74	1	119	2	211	4	404	0.99	4	166	1	260	1	434	6	860	0.7	3
chr1	8268501	8269500	0	66	0	54	0	79	0	199	0	1	213	1	374	0	658	2	1245	0.16	0	146	0	160	1	334	1	640	0.16	0.106667	1	74	1	119	2	211	4	404	0.99	4	166	1	260	1	434	6	860	0.7	3
chr1	8268501	8269500	0	66	0	54	0	79	0	199	0	1	213	1	374	0	658	2	1245	0.16	0	146	0	160	1	334	1	640	0.16	0.106667	1	74	1	119	2	211	4	404	0.99	4	166	1	260	1	434	6	860	0.7	3
chr1	8268501	8269500	0	66	0	54	0	79	0	199	0	1	213	1	374	0	658	2	1245	0.16	0	146	0	160	1	334	1	640	0.16	0.106667	1	74	1	119	2	211	4	404	0.99	4	166	1	260	1	434	6	860	0.7	3
chr1	8268501	8269500	0	66	0	54	0	79	0	199	0	1	213	1	374	0	658	2	1245	0.16	0	146	0	160	1	334	1	640	0.16	0.106667	1	74	1	119	2	211	4	404	0.99	4	166	1	260	1	434	6	860	0.7	3
chr1	8268501	8269500	0	66	0	54	0	79	0	199	0	1	213	1	374	0	658	2	1245	0.16	0	146	0	160	1	334	1	640	0.16	0.106667	1	74	1	119	2	211	4	404	0.99	4	166	1	260	1	434	6	860	0.7	3
chr1	8268501	8269500	0	66	0	54	0	79	0	199	0	1	213	1	374	0	658	2	1245	0.16	0	146	0	160	1	334	1	640	0.16	0.106667	1	74	1	119	2	211	4	404	0.99	4	166	1	260	1	434	6	860	0.7	3
chr1	8268501	8269500	0	66	0	54	0	79	0	199	0	1	213	1	374	0	658	2	1245	0.16	0	146	0	160	1	334	1	640	0.16	0.106667	1	74	1	119	2	211	4	404	0.99	4	166	1	260	1	434	6	860	0.7	3
chr1	8268501	8269500	0	66	0	54	0	79	0	199	0	1	213	1	374	0	658	2	1245	0.16	0	146	0	160	1	334	1	640	0.16	0.106667	1	74	1	119	2	211	4	404	0.99	4	166	1	260	1	434	6	860	0.7	3
chr1	8268501	8269500	0	66	0	54	0	79	0	199	0	1	213	1	374	0	658	2	1245	0.16	0	146	0	160	1	334	1	640	0.16	0.106667	1	74	1	119	2	211	4	404	0.99	4	166	1	260	1	434	6	860	0.7	3
chr1	8268501	8269500	0	66	0	54	0	79	0	199	0	1	213	1	374	0	658	2	1245	0.16	0	146	0	160	1	334	1	640	0.16	0.106667	1	74	1	119	2	211	4	404	0.99	4	166	1	260	1	434	6	860	0.7	3
chr1	8268501	8269500	0	66	0	54	0	79	0	199	0	1	213	1	374	0	658	2	1245	0.16	0	146	0	160	1	334	1	640	0.16	0.106667	1	74	1	119	2	211	4	404	0.99	4	166	1	260	1	434	6	860	0.7	3
chr1	8268501	8269500	0	66	0	54	0	79	0	199	0	1	213	1	374	0	658	2	1245	0.16	0	146	0	160	1	334	1	640	0.16	0.106667	1	74	1	119	2	211	4	404	0.99	4	166	1	260	1	434	6	860	0.7	3
chr1	8269001	8270000	20	255	2	721	13	1989	35	2965	1.18	76	664	9	1843	18	5235	103	7742	1.33	30	244	2	605	7	1559	39	2408	1.62	1.37667	31	260	3	759	5	2068	39	3087	1.26	21	420	3	1026	9	2972	33	4418	0.75	33
chr1	8269001	8270000	20	255	2	721	13	1989	35	2965	1.18	76	664	9	1843	18	5235	103	7742	1.33	30	244	2	605	7	1559	39	2408	1.62	1.37667	31	260	3	759	5	2068	39	3087	1.26	21	420	3	1026	9	2972	33	4418	0.75	33
chr1	8269001	8270000	20	255	2	721	13	1989	35	2965	1.18	76	664	9	1843	18	5235	103	7742	1.33	30	244	2	605	7	1559	39	2408	1.62	1.37667	31	260	3	759	5	2068	39	3087	1.26	21	420	3	1026	9	2972	33	4418	0.75	33
chr1	8269001	8270000	20	255	2	721	13	1989	35	2965	1.18	76	664	9	1843	18	5235	103	7742	1.33	30	244	2	605	7	1559	39	2408	1.62	1.37667	31	260	3	759	5	2068	39	3087	1.26	21	420	3	1026	9	2972	33	4418	0.75	33
chr1	8269001	8270000	20	255	2	721	13	1989	35	2965	1.18	76	664	9	1843	18	5235	103	7742	1.33	30	244	2	605	7	1559	39	2408	1.62	1.37667	31	260	3	759	5	2068	39	3087	1.26	21	420	3	1026	9	2972	33	4418	0.75	33
chr1	8269001	8270000	20	255	2	721	13	1989	35	2965	1.18	76	664	9	1843	18	5235	103	7742	1.33	30	244	2	605	7	1559	39	2408	1.62	1.37667	31	260	3	759	5	2068	39	3087	1.26	21	420	3	1026	9	2972	33	4418	0.75	33
chr1	8269001	8270000	20	255	2	721	13	1989	35	2965	1.18	76	664	9	1843	18	5235	103	7742	1.33	30	244	2	605	7	1559	39	2408	1.62	1.37667	31	260	3	759	5	2068	39	3087	1.26	21	420	3	1026	9	2972	33	4418	0.75	33
chr1	8269001	8270000	20	255	2	721	13	1989	35	2965	1.18	76	664	9	1843	18	5235	103	7742	1.33	30	244	2	605	7	1559	39	2408	1.62	1.37667	31	260	3	759	5	2068	39	3087	1.26	21	420	3	1026	9	2972	33	4418	0.75	33
chr1	8269001	8270000	20	255	2	721	13	1989	35	2965	1.18	76	664	9	1843	18	5235	103	7742	1.33	30	244	2	605	7	1559	39	2408	1.62	1.37667	31	260	3	759	5	2068	39	3087	1.26	21	420	3	1026	9	2972	33	4418	0.75	33
chr1	8269001	8270000	20	255	2	721	13	1989	35	2965	1.18	76	664	9	1843	18	5235	103	7742	1.33	30	244	2	605	7	1559	39	2408	1.62	1.37667	31	260	3	759	5	2068	39	3087	1.26	21	420	3	1026	9	2972	33	4418	0.75	33
chr1	8269001	8270000	20	255	2	721	13	1989	35	2965	1.18	76	664	9	1843	18	5235	103	7742	1.33	30	244	2	605	7	1559	39	2408	1.62	1.37667	31	260	3	759	5	2068	39	3087	1.26	21	420	3	1026	9	2972	33	4418	0.75	33
chr1	8269001	8270000	20	255	2	721	13	1989	35	2965	1.18	76	664	9	1843	18	5235	103	7742	1.33	30	244	2	605	7	1559	39	2408	1.62	1.37667	31	260	3	759	5	2068	39	3087	1.26	21	420	3	1026	9	2972	33	4418	0.75	33
chr1	8269001	8270000	20	255	2	721	13	1989	35	2965	1.18	76	664	9	1843	18	5235	103	7742	1.33	30	244	2	605	7	1559	39	2408	1.62	1.37667	31	260	3	759	5	2068	39	3087	1.26	21	420	3	1026	9	2972	33	4418	0.75	33
chr1	8269001	8270000	20	255	2	721	13	1989	35	2965	1.18	76	664	9	1843	18	5235	103	7742	1.33	30	244	2	605	7	1559	39	2408	1.62	1.37667	31	260	3	759	5	2068	39	3087	1.26	21	420	3	1026	9	2972	33	4418	0.75	33
chr1	8269001	8270000	20	255	2	721	13	1989	35	2965	1.18	76	664	9	1843	18	5235	103	7742	1.33	30	244	2	605	7	1559	39	2408	1.62	1.37667	31	260	3	759	5	2068	39	3087	1.26	21	420	3	1026	9	2972	33	4418	0.75	33
chr1	8269001	8270000	20	255	2	721	13	1989	35	2965	1.18	76	664	9	1843	18	5235	103	7742	1.33	30	244	2	605	7	1559	39	2408	1.62	1.37667	31	260	3	759	5	2068	39	3087	1.26	21	420	3	1026	9	2972	33	4418	0.75	33
chr1	8269501	8270500	23	204	2	825	13	2286	38	3315	1.15	87	487	8	1867	20	5338	115	7692	1.5	34	151	2	634	7	1671	43	2456	1.75	1.46667	37	214	2	889	6	2486	45	3589	1.25	22	284	4	1062	12	3174	38	4520	0.84	33
chr1	8269501	8270500	23	204	2	825	13	2286	38	3315	1.15	87	487	8	1867	20	5338	115	7692	1.5	34	151	2	634	7	1671	43	2456	1.75	1.46667	37	214	2	889	6	2486	45	3589	1.25	22	284	4	1062	12	3174	38	4520	0.84	33
chr1	8269501	8270500	23	204	2	825	13	2286	38	3315	1.15	87	487	8	1867	20	5338	115	7692	1.5	34	151	2	634	7	1671	43	2456	1.75	1.46667	37	214	2	889	6	2486	45	3589	1.25	22	284	4	1062	12	3174	38	4520	0.84	33
chr1	8269501	8270500	23	204	2	825	13	2286	38	3315	1.15	87	487	8	1867	20	5338	115	7692	1.5	34	151	2	634	7	1671	43	2456	1.75	1.46667	37	214	2	889	6	2486	45	3589	1.25	22	284	4	1062	12	3174	38	4520	0.84	33
chr1	8269501	8270500	23	204	2	825	13	2286	38	3315	1.15	87	487	8	1867	20	5338	115	7692	1.5	34	151	2	634	7	1671	43	2456	1.75	1.46667	37	214	2	889	6	2486	45	3589	1.25	22	284	4	1062	12	3174	38	4520	0.84	33
chr1	8269501	8270500	23	204	2	825	13	2286	38	3315	1.15	87	487	8	1867	20	5338	115	7692	1.5	34	151	2	634	7	1671	43	2456	1.75	1.46667	37	214	2	889	6	2486	45	3589	1.25	22	284	4	1062	12	3174	38	4520	0.84	33
chr1	8269501	8270500	23	204	2	825	13	2286	38	3315	1.15	87	487	8	1867	20	5338	115	7692	1.5	34	151	2	634	7	1671	43	2456	1.75	1.46667	37	214	2	889	6	2486	45	3589	1.25	22	284	4	1062	12	3174	38	4520	0.84	33
chr1	8269501	8270500	23	204	2	825	13	2286	38	3315	1.15	87	487	8	1867	20	5338	115	7692	1.5	34	151	2	634	7	1671	43	2456	1.75	1.46667	37	214	2	889	6	2486	45	3589	1.25	22	284	4	1062	12	3174	38	4520	0.84	33
chr1	8269501	8270500	23	204	2	825	13	2286	38	3315	1.15	87	487	8	1867	20	5338	115	7692	1.5	34	151	2	634	7	1671	43	2456	1.75	1.46667	37	214	2	889	6	2486	45	3589	1.25	22	284	4	1062	12	3174	38	4520	0.84	33
chr1	8269501	8270500	23	204	2	825	13	2286	38	3315	1.15	87	487	8	1867	20	5338	115	7692	1.5	34	151	2	634	7	1671	43	2456	1.75	1.46667	37	214	2	889	6	2486	45	3589	1.25	22	284	4	1062	12	3174	38	4520	0.84	33
chr1	8269501	8270500	23	204	2	825	13	2286	38	3315	1.15	87	487	8	1867	20	5338	115	7692	1.5	34	151	2	634	7	1671	43	2456	1.75	1.46667	37	214	2	889	6	2486	45	3589	1.25	22	284	4	1062	12	3174	38	4520	0.84	33
chr1	8269501	8270500	23	204	2	825	13	2286	38	3315	1.15	87	487	8	1867	20	5338	115	7692	1.5	34	151	2	634	7	1671	43	2456	1.75	1.46667	37	214	2	889	6	2486	45	3589	1.25	22	284	4	1062	12	3174	38	4520	0.84	33
chr1	8269501	8270500	23	204	2	825	13	2286	38	3315	1.15	87	487	8	1867	20	5338	115	7692	1.5	34	151	2	634	7	1671	43	2456	1.75	1.46667	37	214	2	889	6	2486	45	3589	1.25	22	284	4	1062	12	3174	38	4520	0.84	33
chr1	8269501	8270500	23	204	2	825	13	2286	38	3315	1.15	87	487	8	1867	20	5338	115	7692	1.5	34	151	2	634	7	1671	43	2456	1.75	1.46667	37	214	2	889	6	2486	45	3589	1.25	22	284	4	1062	12	3174	38	4520	0.84	33
chr1	8269501	8270500	23	204	2	825	13	2286	38	3315	1.15	87	487	8	1867	20	5338	115	7692	1.5	34	151	2	634	7	1671	43	2456	1.75	1.46667	37	214	2	889	6	2486	45	3589	1.25	22	284	4	1062	12	3174	38	4520	0.84	33
chr1	8269501	8270500	23	204	2	825	13	2286	38	3315	1.15	87	487	8	1867	20	5338	115	7692	1.5	34	151	2	634	7	1671	43	2456	1.75	1.46667	37	214	2	889	6	2486	45	3589	1.25	22	284	4	1062	12	3174	38	4520	0.84	33
chr1	8359001	8360000	12	512	19	396	18	794	49	1702	2.88	4	495	1	344	3	692	8	1531	0.52	1	326	1	289	5	759	7	1374	0.51	1.30333	4	494	0	360	1	861	5	1715	0.29	1	339	0	255	1	645	2	1239	0.16	5
chr1	8359001	8360000	12	512	19	396	18	794	49	1702	2.88	4	495	1	344	3	692	8	1531	0.52	1	326	1	289	5	759	7	1374	0.51	1.30333	4	494	0	360	1	861	5	1715	0.29	1	339	0	255	1	645	2	1239	0.16	5
chr1	8359001	8360000	12	512	19	396	18	794	49	1702	2.88	4	495	1	344	3	692	8	1531	0.52	1	326	1	289	5	759	7	1374	0.51	1.30333	4	494	0	360	1	861	5	1715	0.29	1	339	0	255	1	645	2	1239	0.16	5
chr1	8359001	8360000	12	512	19	396	18	794	49	1702	2.88	4	495	1	344	3	692	8	1531	0.52	1	326	1	289	5	759	7	1374	0.51	1.30333	4	494	0	360	1	861	5	1715	0.29	1	339	0	255	1	645	2	1239	0.16	5
chr1	8359501	8360500	10	135	13	267	16	575	39	977	3.99	2	215	3	744	4	1114	9	2073	0.43	2	123	2	222	2	544	6	889	0.67	1.69667	1	213	0	468	1	872	2	1553	0.13	0	176	1	490	0	871	1	1537	0.07	3
chr1	8359501	8360500	10	135	13	267	16	575	39	977	3.99	2	215	3	744	4	1114	9	2073	0.43	2	123	2	222	2	544	6	889	0.67	1.69667	1	213	0	468	1	872	2	1553	0.13	0	176	1	490	0	871	1	1537	0.07	3
chr1	8359501	8360500	10	135	13	267	16	575	39	977	3.99	2	215	3	744	4	1114	9	2073	0.43	2	123	2	222	2	544	6	889	0.67	1.69667	1	213	0	468	1	872	2	1553	0.13	0	176	1	490	0	871	1	1537	0.07	3
chr1	8366001	8367000	20	38	1	115	3	524	24	677	3.55	42	91	1	279	5	1283	48	1653	2.9	43	72	0	210	5	971	48	1253	3.83	3.42667	16	22	0	66	2	312	18	400	4.5	33	34	0	98	0	399	33	531	6.21	7
chr1	8366001	8367000	20	38	1	115	3	524	24	677	3.55	42	91	1	279	5	1283	48	1653	2.9	43	72	0	210	5	971	48	1253	3.83	3.42667	16	22	0	66	2	312	18	400	4.5	33	34	0	98	0	399	33	531	6.21	7
chr1	8366501	8367500	15	33	1	102	3	507	19	642	2.96	39	86	1	264	5	1261	45	1611	2.79	40	68	0	203	5	960	45	1231	3.66	3.13667	16	22	0	66	2	312	18	400	4.5	29	30	0	91	0	388	29	509	5.7	7
chr1	8366501	8367500	15	33	1	102	3	507	19	642	2.96	39	86	1	264	5	1261	45	1611	2.79	40	68	0	203	5	960	45	1231	3.66	3.13667	16	22	0	66	2	312	18	400	4.5	29	30	0	91	0	388	29	509	5.7	7
chr1	8431001	8432000	817	1040	1	599	43	5722	861	7361	11.7	711	841	0	451	18	3893	729	5185	14.06	830	994	4	645	43	6031	877	7670	11.43	12.3967	1039	1271	7	603	33	5894	1079	7768	13.89	972	1264	5	642	39	6031	1016	7937	12.8	292
chr1	8431001	8432000	817	1040	1	599	43	5722	861	7361	11.7	711	841	0	451	18	3893	729	5185	14.06	830	994	4	645	43	6031	877	7670	11.43	12.3967	1039	1271	7	603	33	5894	1079	7768	13.89	972	1264	5	642	39	6031	1016	7937	12.8	292
chr1	8450501	8451500	0	5	0	10	0	97	0	112	0	1	4	0	8	0	66	1	78	1.28	0	9	0	18	3	167	3	194	1.55	0.943333	1	10	0	20	4	172	5	202	2.48	0	0	0	0	0	8	0	8	0	3
chr1	8450501	8451500	0	5	0	10	0	97	0	112	0	1	4	0	8	0	66	1	78	1.28	0	9	0	18	3	167	3	194	1.55	0.943333	1	10	0	20	4	172	5	202	2.48	0	0	0	0	0	8	0	8	0	3
chr1	8507001	8508000	0	4	0	36	0	108	0	148	0	3	23	0	129	1	377	4	529	0.76	0	14	0	138	0	340	0	492	0	0.253333	5	13	0	78	0	223	5	314	1.59	5	19	0	102	1	301	6	422	1.42	15
chr1	8507001	8508000	0	4	0	36	0	108	0	148	0	3	23	0	129	1	377	4	529	0.76	0	14	0	138	0	340	0	492	0	0.253333	5	13	0	78	0	223	5	314	1.59	5	19	0	102	1	301	6	422	1.42	15
chr1	8603001	8604000	40	54	2	89	4	398	46	541	8.5	132	150	0	287	14	1141	146	1578	9.25	28	30	0	45	1	220	29	295	9.83	9.19333	40	43	0	80	4	322	44	445	9.89	48	78	0	141	1	603	49	822	5.96	15
chr1	8603001	8604000	40	54	2	89	4	398	46	541	8.5	132	150	0	287	14	1141	146	1578	9.25	28	30	0	45	1	220	29	295	9.83	9.19333	40	43	0	80	4	322	44	445	9.89	48	78	0	141	1	603	49	822	5.96	15
chr1	8615501	8616500	69	86	0	205	3	573	72	864	8.33	80	113	0	263	2	720	82	1096	7.48	37	81	1	218	4	651	42	950	4.42	6.74333	30	54	0	149	1	397	31	600	5.17	11	32	0	91	3	272	14	395	3.54	72
chr1	8615501	8616500	69	86	0	205	3	573	72	864	8.33	80	113	0	263	2	720	82	1096	7.48	37	81	1	218	4	651	42	950	4.42	6.74333	30	54	0	149	1	397	31	600	5.17	11	32	0	91	3	272	14	395	3.54	72
chr1	8616001	8617000	41	58	0	121	3	420	44	599	7.35	43	73	0	144	0	502	43	719	5.98	25	67	1	168	2	563	28	798	3.51	5.61333	19	42	0	113	1	331	20	486	4.12	7	28	0	79	3	250	10	357	2.8	57
chr1	8616001	8617000	41	58	0	121	3	420	44	599	7.35	43	73	0	144	0	502	43	719	5.98	25	67	1	168	2	563	28	798	3.51	5.61333	19	42	0	113	1	331	20	486	4.12	7	28	0	79	3	250	10	357	2.8	57
chr1	9098501	9099500	260	417	1	209	3	1077	264	1703	15.5	179	335	0	167	2	881	181	1383	13.09	230	417	2	209	7	1067	239	1693	14.12	14.2367	220	395	0	198	1	1022	221	1615	13.68	179	374	0	187	6	963	185	1524	12.14	26
chr1	9098501	9099500	260	417	1	209	3	1077	264	1703	15.5	179	335	0	167	2	881	181	1383	13.09	230	417	2	209	7	1067	239	1693	14.12	14.2367	220	395	0	198	1	1022	221	1615	13.68	179	374	0	187	6	963	185	1524	12.14	26
chr1	9099001	9100000	734	1202	6	1760	8	5259	748	8221	9.1	523	959	6	1440	9	4040	538	6439	8.36	650	1186	6	1727	14	5270	670	8183	8.19	8.55	621	1131	8	1658	11	4887	640	7676	8.34	514	1098	3	1577	21	4720	538	7395	7.28	76
chr1	9099001	9100000	734	1202	6	1760	8	5259	748	8221	9.1	523	959	6	1440	9	4040	538	6439	8.36	650	1186	6	1727	14	5270	670	8183	8.19	8.55	621	1131	8	1658	11	4887	640	7676	8.34	514	1098	3	1577	21	4720	538	7395	7.28	76
chr1	9099501	9100500	474	785	5	1551	5	4182	484	6518	7.43	344	624	6	1273	7	3159	357	5056	7.06	420	769	4	1518	7	4203	431	6490	6.64	7.04333	401	736	8	1460	10	3865	419	6061	6.91	335	724	3	1390	15	3757	353	5871	6.01	50
chr1	9099501	9100500	474	785	5	1551	5	4182	484	6518	7.43	344	624	6	1273	7	3159	357	5056	7.06	420	769	4	1518	7	4203	431	6490	6.64	7.04333	401	736	8	1460	10	3865	419	6061	6.91	335	724	3	1390	15	3757	353	5871	6.01	50
chr1	9160501	9161500	0	0	6	578	6	1591	12	2169	0.55	0	0	8	615	9	2360	17	2975	0.57	0	0	2	560	9	1838	11	2398	0.46	0.526667	0	0	3	798	7	2181	10	2979	0.34	0	0	1	677	5	1896	6	2573	0.23	0
chr1	9160501	9161500	0	0	6	578	6	1591	12	2169	0.55	0	0	8	615	9	2360	17	2975	0.57	0	0	2	560	9	1838	11	2398	0.46	0.526667	0	0	3	798	7	2181	10	2979	0.34	0	0	1	677	5	1896	6	2573	0.23	0
chr1	9311001	9312000	12	12	0	96	2	234	14	342	4.09	15	15	0	70	2	143	17	228	7.46	13	14	0	111	4	272	17	397	4.28	5.27667	8	8	0	69	0	168	8	245	3.27	8	10	0	85	0	208	8	303	2.64	43
chr1	9311001	9312000	12	12	0	96	2	234	14	342	4.09	15	15	0	70	2	143	17	228	7.46	13	14	0	111	4	272	17	397	4.28	5.27667	8	8	0	69	0	168	8	245	3.27	8	10	0	85	0	208	8	303	2.64	43
chr1	9468501	9469500	0	0	0	0	2	182	2	182	1.1	2	2	0	9	1	76	3	87	3.45	4	4	0	14	0	142	4	160	2.5	2.35	0	0	0	0	0	119	0	119	0	0	0	0	0	0	91	0	91	0	0
chr1	9468501	9469500	0	0	0	0	2	182	2	182	1.1	2	2	0	9	1	76	3	87	3.45	4	4	0	14	0	142	4	160	2.5	2.35	0	0	0	0	0	119	0	119	0	0	0	0	0	0	91	0	91	0	0
chr1	9541001	9542000	35	42	1	285	6	1329	42	1656	2.54	34	43	2	251	6	858	42	1152	3.65	20	24	0	156	3	727	23	907	2.54	2.91	29	30	0	153	3	469	32	652	4.91	81	99	8	534	7	1563	96	2196	4.37	32
chr1	9541001	9542000	35	42	1	285	6	1329	42	1656	2.54	34	43	2	251	6	858	42	1152	3.65	20	24	0	156	3	727	23	907	2.54	2.91	29	30	0	153	3	469	32	652	4.91	81	99	8	534	7	1563	96	2196	4.37	32
chr1	10117501	10118500	2125	2488	29	4073	42	9293	2196	15854	13.85	891	1013	9	2339	25	5637	925	8989	10.29	2069	2370	22	3690	45	8267	2136	14327	14.91	13.0167	1860	2100	20	3722	35	8637	1915	14459	13.24	1326	1546	10	2817	21	6511	1357	10874	12.48	171
chr1	10117501	10118500	2125	2488	29	4073	42	9293	2196	15854	13.85	891	1013	9	2339	25	5637	925	8989	10.29	2069	2370	22	3690	45	8267	2136	14327	14.91	13.0167	1860	2100	20	3722	35	8637	1915	14459	13.24	1326	1546	10	2817	21	6511	1357	10874	12.48	171
chr1	10118001	10119000	2055	2411	28	3854	37	8382	2120	14647	14.47	773	887	7	1984	16	4210	796	7081	11.24	2021	2323	22	3549	39	7729	2082	13601	15.31	13.6733	1753	1995	18	3421	31	7426	1802	12842	14.03	1243	1458	9	2574	20	5528	1272	9560	13.31	147
chr1	10118001	10119000	2055	2411	28	3854	37	8382	2120	14647	14.47	773	887	7	1984	16	4210	796	7081	11.24	2021	2323	22	3549	39	7729	2082	13601	15.31	13.6733	1753	1995	18	3421	31	7426	1802	12842	14.03	1243	1458	9	2574	20	5528	1272	9560	13.31	147
chr1	10148501	10149500	71	78	0	395	2	810	73	1283	5.69	126	129	5	919	10	1865	141	2913	4.84	91	100	5	458	3	1007	99	1565	6.33	5.62	88	110	0	679	8	1394	96	2183	4.4	53	65	1	485	5	948	59	1498	3.94	185
chr1	10148501	10149500	71	78	0	395	2	810	73	1283	5.69	126	129	5	919	10	1865	141	2913	4.84	91	100	5	458	3	1007	99	1565	6.33	5.62	88	110	0	679	8	1394	96	2183	4.4	53	65	1	485	5	948	59	1498	3.94	185
chr1	10149001	10150000	71	78	0	395	2	810	73	1283	5.69	126	129	5	919	10	1865	141	2913	4.84	92	103	5	474	3	999	100	1576	6.35	5.62667	88	110	0	679	8	1394	96	2183	4.4	53	65	1	485	5	948	59	1498	3.94	185
chr1	10149001	10150000	71	78	0	395	2	810	73	1283	5.69	126	129	5	919	10	1865	141	2913	4.84	92	103	5	474	3	999	100	1576	6.35	5.62667	88	110	0	679	8	1394	96	2183	4.4	53	65	1	485	5	948	59	1498	3.94	185
chr1	10231001	10232000	0	0	0	52	0	5	0	57	0	0	0	0	62	0	9	0	71	0	0	0	0	46	0	3	0	49	0	0	0	0	0	29	0	3	0	32	0	12	14	0	94	0	98	12	206	5.83	8
chr1	10231001	10232000	0	0	0	52	0	5	0	57	0	0	0	0	62	0	9	0	71	0	0	0	0	46	0	3	0	49	0	0	0	0	0	29	0	3	0	32	0	12	14	0	94	0	98	12	206	5.83	8
chr1	10897501	10898500	163	201	2	1445	22	3985	187	5631	3.32	109	135	1	603	13	2190	123	2928	4.2	162	194	8	1455	21	3921	191	5570	3.43	3.65	113	137	9	871	13	2494	135	3502	3.85	157	182	5	1073	20	3156	182	4411	4.13	11
chr1	10897501	10898500	163	201	2	1445	22	3985	187	5631	3.32	109	135	1	603	13	2190	123	2928	4.2	162	194	8	1455	21	3921	191	5570	3.43	3.65	113	137	9	871	13	2494	135	3502	3.85	157	182	5	1073	20	3156	182	4411	4.13	11
chr1	11285501	11286500	0	10	0	119	1	269	1	398	0.25	0	3	0	50	0	115	0	168	0	0	15	3	172	11	390	14	577	2.43	0.893333	0	8	0	93	0	212	0	313	0	1	3	0	48	2	106	3	157	1.91	0
chr1	11285501	11286500	0	10	0	119	1	269	1	398	0.25	0	3	0	50	0	115	0	168	0	0	15	3	172	11	390	14	577	2.43	0.893333	0	8	0	93	0	212	0	313	0	1	3	0	48	2	106	3	157	1.91	0
chr1	11782501	11783500	32	59	4	634	0	1096	36	1789	2.01	27	60	5	353	4	650	36	1063	3.39	39	69	2	382	1	718	42	1169	3.59	2.99667	62	119	1	521	3	1044	66	1684	3.92	25	55	3	336	4	608	32	999	3.2	101
chr1	11782501	11783500	32	59	4	634	0	1096	36	1789	2.01	27	60	5	353	4	650	36	1063	3.39	39	69	2	382	1	718	42	1169	3.59	2.99667	62	119	1	521	3	1044	66	1684	3.92	25	55	3	336	4	608	32	999	3.2	101
chr1	11802501	11803500	16	277	3	583	4	1767	23	2627	0.88	35	304	0	750	14	2697	49	3751	1.31	33	480	2	989	11	3028	46	4497	1.02	1.07	27	501	6	1013	3	3009	36	4523	0.8	17	438	2	919	7	2916	26	4273	0.61	40
chr1	11802501	11803500	16	277	3	583	4	1767	23	2627	0.88	35	304	0	750	14	2697	49	3751	1.31	33	480	2	989	11	3028	46	4497	1.02	1.07	27	501	6	1013	3	3009	36	4523	0.8	17	438	2	919	7	2916	26	4273	0.61	40
chr1	12164501	12165500	13	16	0	32	0	47	13	95	13.68	60	65	2	130	2	430	64	625	10.24	22	24	0	44	0	71	22	139	15.83	13.25	30	34	0	67	0	187	30	288	10.42	18	36	1	72	3	252	22	360	6.11	23
chr1	12164501	12165500	13	16	0	32	0	47	13	95	13.68	60	65	2	130	2	430	64	625	10.24	22	24	0	44	0	71	22	139	15.83	13.25	30	34	0	67	0	187	30	288	10.42	18	36	1	72	3	252	22	360	6.11	23
chr1	12251501	12252500	0	0	0	161	2	468	2	629	0.32	0	0	0	83	2	250	2	333	0.6	2	2	1	168	7	462	10	632	1.58	0.833333	0	0	1	77	2	220	3	297	1.01	14	14	1	298	3	711	18	1023	1.76	0
chr1	12251501	12252500	0	0	0	161	2	468	2	629	0.32	0	0	0	83	2	250	2	333	0.6	2	2	1	168	7	462	10	632	1.58	0.833333	0	0	1	77	2	220	3	297	1.01	14	14	1	298	3	711	18	1023	1.76	0
chr1	12316001	12317000	60	176	1	425	13	1168	74	1769	4.18	108	492	3	1469	22	4722	133	6683	1.99	62	189	0	476	7	1486	69	2151	3.21	3.12667	95	282	3	678	5	1938	103	2898	3.55	99	256	2	624	8	1858	109	2738	3.98	81
chr1	12316001	12317000	60	176	1	425	13	1168	74	1769	4.18	108	492	3	1469	22	4722	133	6683	1.99	62	189	0	476	7	1486	69	2151	3.21	3.12667	95	282	3	678	5	1938	103	2898	3.55	99	256	2	624	8	1858	109	2738	3.98	81
chr1	12316501	12317500	9	64	2	188	2	563	13	815	1.6	70	385	2	1129	12	3662	84	5176	1.62	26	84	0	242	5	736	31	1062	2.92	2.04667	32	90	3	271	1	901	36	1262	2.85	38	88	1	268	4	900	43	1256	3.42	39
chr1	12316501	12317500	9	64	2	188	2	563	13	815	1.6	70	385	2	1129	12	3662	84	5176	1.62	26	84	0	242	5	736	31	1062	2.92	2.04667	32	90	3	271	1	901	36	1262	2.85	38	88	1	268	4	900	43	1256	3.42	39
chr1	12317001	12318000	2	40	2	69	1	225	5	334	1.5	28	178	0	252	0	467	28	897	3.12	16	34	0	50	2	92	18	176	10.23	4.95	12	32	1	46	0	85	13	163	7.98	11	34	0	48	1	89	12	171	7.02	16
chr1	12317001	12318000	2	40	2	69	1	225	5	334	1.5	28	178	0	252	0	467	28	897	3.12	16	34	0	50	2	92	18	176	10.23	4.95	12	32	1	46	0	85	13	163	7.98	11	34	0	48	1	89	12	171	7.02	16
chr1	12356501	12357500	27	27	0	114	0	377	27	518	5.21	40	46	0	204	3	683	43	933	4.61	4	4	1	110	0	231	5	345	1.45	3.75667	4	4	0	65	0	147	4	216	1.85	8	8	1	187	0	405	9	600	1.5	21
chr1	12356501	12357500	27	27	0	114	0	377	27	518	5.21	40	46	0	204	3	683	43	933	4.61	4	4	1	110	0	231	5	345	1.45	3.75667	4	4	0	65	0	147	4	216	1.85	8	8	1	187	0	405	9	600	1.5	21
chr1	12357001	12358000	14	14	0	71	0	174	14	259	5.41	18	20	0	123	2	287	20	430	4.65	2	2	0	104	0	202	2	308	0.65	3.57	2	2	0	59	0	118	2	179	1.12	4	4	0	175	0	347	4	526	0.76	12
chr1	12357001	12358000	14	14	0	71	0	174	14	259	5.41	18	20	0	123	2	287	20	430	4.65	2	2	0	104	0	202	2	308	0.65	3.57	2	2	0	59	0	118	2	179	1.12	4	4	0	175	0	347	4	526	0.76	12
chr1	12391501	12392500	161	201	0	538	8	754	169	1493	11.32	363	427	9	1419	13	1786	385	3632	10.6	173	207	3	499	8	858	184	1564	11.76	11.2267	200	237	3	677	1	984	204	1898	10.75	145	163	0	594	1	689	146	1446	10.1	304
chr1	12391501	12392500	161	201	0	538	8	754	169	1493	11.32	363	427	9	1419	13	1786	385	3632	10.6	173	207	3	499	8	858	184	1564	11.76	11.2267	200	237	3	677	1	984	204	1898	10.75	145	163	0	594	1	689	146	1446	10.1	304
chr1	12440501	12441500	36	48	1	81	0	288	37	417	8.87	61	82	2	142	2	524	65	748	8.69	11	14	0	26	0	100	11	140	7.86	8.47333	6	21	0	35	1	126	7	182	3.85	14	42	0	66	0	228	14	336	4.17	60
chr1	12440501	12441500	36	48	1	81	0	288	37	417	8.87	61	82	2	142	2	524	65	748	8.69	11	14	0	26	0	100	11	140	7.86	8.47333	6	21	0	35	1	126	7	182	3.85	14	42	0	66	0	228	14	336	4.17	60
chr1	12440501	12441500	36	48	1	81	0	288	37	417	8.87	61	82	2	142	2	524	65	748	8.69	11	14	0	26	0	100	11	140	7.86	8.47333	6	21	0	35	1	126	7	182	3.85	14	42	0	66	0	228	14	336	4.17	60
chr1	12440501	12441500	36	48	1	81	0	288	37	417	8.87	61	82	2	142	2	524	65	748	8.69	11	14	0	26	0	100	11	140	7.86	8.47333	6	21	0	35	1	126	7	182	3.85	14	42	0	66	0	228	14	336	4.17	60
chr1	12441001	12442000	36	48	1	81	0	288	37	417	8.87	61	82	2	142	2	524	65	748	8.69	11	14	0	26	0	100	11	140	7.86	8.47333	6	21	0	35	1	126	7	182	3.85	14	42	0	66	0	228	14	336	4.17	60
chr1	12441001	12442000	36	48	1	81	0	288	37	417	8.87	61	82	2	142	2	524	65	748	8.69	11	14	0	26	0	100	11	140	7.86	8.47333	6	21	0	35	1	126	7	182	3.85	14	42	0	66	0	228	14	336	4.17	60
chr1	12441001	12442000	36	48	1	81	0	288	37	417	8.87	61	82	2	142	2	524	65	748	8.69	11	14	0	26	0	100	11	140	7.86	8.47333	6	21	0	35	1	126	7	182	3.85	14	42	0	66	0	228	14	336	4.17	60
chr1	12441001	12442000	36	48	1	81	0	288	37	417	8.87	61	82	2	142	2	524	65	748	8.69	11	14	0	26	0	100	11	140	7.86	8.47333	6	21	0	35	1	126	7	182	3.85	14	42	0	66	0	228	14	336	4.17	60
chr1	12451001	12452000	1177	1499	17	3775	32	8004	1226	13278	9.23	710	1113	17	2617	18	4906	745	8636	8.63	1314	1555	15	3722	42	7356	1371	12633	10.85	9.57	1539	1875	17	4194	23	7011	1579	13080	12.07	1483	1800	11	4318	32	8416	1526	14534	10.5	258
chr1	12451001	12452000	1177	1499	17	3775	32	8004	1226	13278	9.23	710	1113	17	2617	18	4906	745	8636	8.63	1314	1555	15	3722	42	7356	1371	12633	10.85	9.57	1539	1875	17	4194	23	7011	1579	13080	12.07	1483	1800	11	4318	32	8416	1526	14534	10.5	258
chr1	12451501	12452500	1177	1499	18	3927	36	9772	1231	15198	8.1	710	1113	17	2680	21	5681	748	9474	7.9	1314	1555	15	3843	49	8712	1378	14110	9.77	8.59	1539	1875	17	4253	31	7665	1587	13793	11.51	1483	1800	11	4450	37	9932	1531	16182	9.46	258
chr1	12451501	12452500	1177	1499	18	3927	36	9772	1231	15198	8.1	710	1113	17	2680	21	5681	748	9474	7.9	1314	1555	15	3843	49	8712	1378	14110	9.77	8.59	1539	1875	17	4253	31	7665	1587	13793	11.51	1483	1800	11	4450	37	9932	1531	16182	9.46	258
chr1	12537001	12538000	15	21	0	21	1	29	16	71	22.54	9	16	0	15	0	23	9	54	16.67	11	17	0	16	1	22	12	55	21.82	20.3433	11	19	0	41	0	97	11	157	7.01	8	12	0	20	0	52	8	84	9.52	24
chr1	12537001	12538000	15	21	0	21	1	29	16	71	22.54	9	16	0	15	0	23	9	54	16.67	11	17	0	16	1	22	12	55	21.82	20.3433	11	19	0	41	0	97	11	157	7.01	8	12	0	20	0	52	8	84	9.52	24
chr1	12596001	12597000	0	0	0	34	0	13	0	47	0	0	0	0	79	0	7	0	86	0	0	0	0	27	0	21	0	48	0	0	0	0	0	63	0	0	0	63	0	7	8	0	60	1	70	8	138	5.8	0
chr1	12596001	12597000	0	0	0	34	0	13	0	47	0	0	0	0	79	0	7	0	86	0	0	0	0	27	0	21	0	48	0	0	0	0	0	63	0	0	0	63	0	7	8	0	60	1	70	8	138	5.8	0
chr1	12675501	12676500	164	328	2	735	10	2630	176	3693	4.77	274	502	3	1442	14	4518	291	6462	4.5	116	272	2	620	15	2192	133	3084	4.31	4.52667	251	481	2	1119	8	3829	261	5429	4.81	306	505	6	1172	8	3951	320	5628	5.69	98
chr1	12675501	12676500	164	328	2	735	10	2630	176	3693	4.77	274	502	3	1442	14	4518	291	6462	4.5	116	272	2	620	15	2192	133	3084	4.31	4.52667	251	481	2	1119	8	3829	261	5429	4.81	306	505	6	1172	8	3951	320	5628	5.69	98
chr1	12714001	12715000	45	616	24	4145	40	11953	109	16714	0.65	5	264	8	1850	23	5300	36	7414	0.49	21	661	15	4605	44	13197	80	18463	0.43	0.523333	11	564	18	3975	31	11397	60	15936	0.38	13	505	14	3526	38	10008	65	14039	0.46	2
chr1	12714001	12715000	45	616	24	4145	40	11953	109	16714	0.65	5	264	8	1850	23	5300	36	7414	0.49	21	661	15	4605	44	13197	80	18463	0.43	0.523333	11	564	18	3975	31	11397	60	15936	0.38	13	505	14	3526	38	10008	65	14039	0.46	2
chr1	12714501	12715500	32	32	0	64	0	208	32	304	10.53	0	0	0	0	0	35	0	35	0	0	0	0	0	0	84	0	84	0	3.51	0	0	0	0	0	60	0	60	0	0	0	0	0	0	90	0	90	0	0
chr1	12714501	12715500	32	32	0	64	0	208	32	304	10.53	0	0	0	0	0	35	0	35	0	0	0	0	0	0	84	0	84	0	3.51	0	0	0	0	0	60	0	60	0	0	0	0	0	0	90	0	90	0	0
chr1	12776501	12777500	4	9	0	58	0	119	4	186	2.15	0	7	0	77	0	140	0	224	0	9	16	0	86	3	163	12	265	4.53	2.22667	0	7	0	65	0	120	0	192	0	0	10	0	62	0	120	0	192	0	1
chr1	12776501	12777500	4	9	0	58	0	119	4	186	2.15	0	7	0	77	0	140	0	224	0	9	16	0	86	3	163	12	265	4.53	2.22667	0	7	0	65	0	120	0	192	0	0	10	0	62	0	120	0	192	0	1
chr1	12777001	12778000	6	20	0	121	0	327	6	468	1.28	0	20	0	133	2	351	2	504	0.4	9	22	0	120	4	313	13	455	2.86	1.51333	0	15	0	108	1	293	1	416	0.24	0	14	0	94	2	275	2	383	0.52	1
chr1	12777001	12778000	6	20	0	121	0	327	6	468	1.28	0	20	0	133	2	351	2	504	0.4	9	22	0	120	4	313	13	455	2.86	1.51333	0	15	0	108	1	293	1	416	0.24	0	14	0	94	2	275	2	383	0.52	1
chr1	12792001	12793000	44	58	2	264	2	552	48	874	5.49	157	169	2	580	12	1311	171	2060	8.3	41	54	3	258	3	556	47	868	5.41	6.4	84	108	2	418	1	865	87	1391	6.25	57	75	1	339	3	693	61	1107	5.51	110
chr1	12792001	12793000	44	58	2	264	2	552	48	874	5.49	157	169	2	580	12	1311	171	2060	8.3	41	54	3	258	3	556	47	868	5.41	6.4	84	108	2	418	1	865	87	1391	6.25	57	75	1	339	3	693	61	1107	5.51	110
chr1	12828501	12829500	533	611	3	1197	29	5435	565	7243	7.8	636	686	5	1192	11	4368	652	6246	10.44	539	594	6	1124	29	4878	574	6596	8.7	8.98	425	452	4	729	15	2570	444	3751	11.84	554	599	5	1044	13	4147	572	5790	9.88	286
chr1	12828501	12829500	533	611	3	1197	29	5435	565	7243	7.8	636	686	5	1192	11	4368	652	6246	10.44	539	594	6	1124	29	4878	574	6596	8.7	8.98	425	452	4	729	15	2570	444	3751	11.84	554	599	5	1044	13	4147	572	5790	9.88	286
chr1	12856501	12857500	0	0	0	21	3	97	3	118	2.54	0	0	0	41	0	203	0	244	0	0	0	0	11	1	44	1	55	1.82	1.45333	0	0	0	25	0	116	0	141	0	0	0	0	38	0	131	0	169	0	0
chr1	12856501	12857500	0	0	0	21	3	97	3	118	2.54	0	0	0	41	0	203	0	244	0	0	0	0	11	1	44	1	55	1.82	1.45333	0	0	0	25	0	116	0	141	0	0	0	0	38	0	131	0	169	0	0
chr1	12856501	12857500	0	0	0	21	3	97	3	118	2.54	0	0	0	41	0	203	0	244	0	0	0	0	11	1	44	1	55	1.82	1.45333	0	0	0	25	0	116	0	141	0	0	0	0	38	0	131	0	169	0	0
chr1	12856501	12857500	0	0	0	21	3	97	3	118	2.54	0	0	0	41	0	203	0	244	0	0	0	0	11	1	44	1	55	1.82	1.45333	0	0	0	25	0	116	0	141	0	0	0	0	38	0	131	0	169	0	0
chr1	12859001	12860000	0	36	0	157	2	349	2	542	0.37	1	75	0	308	1	692	2	1075	0.19	0	40	0	175	0	390	0	605	0	0.186667	11	60	5	256	4	565	20	881	2.27	0	49	1	204	2	461	3	714	0.42	0
chr1	12859001	12860000	0	36	0	157	2	349	2	542	0.37	1	75	0	308	1	692	2	1075	0.19	0	40	0	175	0	390	0	605	0	0.186667	11	60	5	256	4	565	20	881	2.27	0	49	1	204	2	461	3	714	0.42	0
chr1	12888501	12889500	3	3	0	13	0	30	3	46	6.52	12	12	0	20	0	16	12	48	25	11	11	0	30	0	39	11	80	13.75	15.09	18	21	0	25	0	27	18	73	24.66	17	18	0	24	0	24	17	66	25.76	66
chr1	12888501	12889500	3	3	0	13	0	30	3	46	6.52	12	12	0	20	0	16	12	48	25	11	11	0	30	0	39	11	80	13.75	15.09	18	21	0	25	0	27	18	73	24.66	17	18	0	24	0	24	17	66	25.76	66
chr1	12968501	12969500	2	3	0	70	1	112	3	185	1.62	1	2	0	43	1	69	2	114	1.75	0	5	1	114	1	166	2	285	0.7	1.35667	4	5	0	85	1	125	5	215	2.33	9	13	3	71	0	133	12	217	5.53	0
chr1	12968501	12969500	2	3	0	70	1	112	3	185	1.62	1	2	0	43	1	69	2	114	1.75	0	5	1	114	1	166	2	285	0.7	1.35667	4	5	0	85	1	125	5	215	2.33	9	13	3	71	0	133	12	217	5.53	0
chr1	12998501	12999500	8	12	0	38	0	103	8	153	5.23	15	17	0	74	0	172	15	263	5.7	10	15	0	36	0	67	10	118	8.47	6.46667	9	11	0	23	0	59	9	93	9.68	8	9	1	21	1	72	10	102	9.8	21
chr1	12998501	12999500	8	12	0	38	0	103	8	153	5.23	15	17	0	74	0	172	15	263	5.7	10	15	0	36	0	67	10	118	8.47	6.46667	9	11	0	23	0	59	9	93	9.68	8	9	1	21	1	72	10	102	9.8	21
chr1	12999501	13000500	48	122	0	185	0	576	48	883	5.44	41	202	2	322	3	1004	46	1528	3.01	27	84	0	140	1	421	28	645	4.34	4.26333	25	35	0	47	0	147	25	229	10.92	39	110	0	159	1	476	40	745	5.37	8
chr1	12999501	13000500	48	122	0	185	0	576	48	883	5.44	41	202	2	322	3	1004	46	1528	3.01	27	84	0	140	1	421	28	645	4.34	4.26333	25	35	0	47	0	147	25	229	10.92	39	110	0	159	1	476	40	745	5.37	8
chr1	13000001	13001000	37	83	0	145	0	298	37	526	7.03	25	135	0	238	2	510	27	883	3.06	13	49	0	90	0	187	13	326	3.99	4.69333	19	27	0	43	0	91	19	161	11.8	29	85	0	143	1	306	30	534	5.62	6
chr1	13000001	13001000	37	83	0	145	0	298	37	526	7.03	25	135	0	238	2	510	27	883	3.06	13	49	0	90	0	187	13	326	3.99	4.69333	19	27	0	43	0	91	19	161	11.8	29	85	0	143	1	306	30	534	5.62	6
chr1	13031001	13032000	20	115	0	206	2	1012	22	1333	1.65	104	363	4	655	13	3245	121	4263	2.84	15	82	1	146	5	722	21	950	2.21	2.23333	92	221	1	389	7	1931	100	2541	3.94	70	223	1	392	5	1952	76	2567	2.96	37
chr1	13031001	13032000	20	115	0	206	2	1012	22	1333	1.65	104	363	4	655	13	3245	121	4263	2.84	15	82	1	146	5	722	21	950	2.21	2.23333	92	221	1	389	7	1931	100	2541	3.94	70	223	1	392	5	1952	76	2567	2.96	37
chr1	13031501	13032500	20	115	0	206	2	1012	22	1333	1.65	104	363	4	655	13	3245	121	4263	2.84	15	82	1	146	5	722	21	950	2.21	2.23333	92	221	1	389	7	1931	100	2541	3.94	70	223	1	392	5	1952	76	2567	2.96	37
chr1	13031501	13032500	20	115	0	206	2	1012	22	1333	1.65	104	363	4	655	13	3245	121	4263	2.84	15	82	1	146	5	722	21	950	2.21	2.23333	92	221	1	389	7	1931	100	2541	3.94	70	223	1	392	5	1952	76	2567	2.96	37
chr1	13088001	13089000	2	3	0	44	1	218	3	265	1.13	3	3	1	146	2	761	6	910	0.66	5	5	0	60	2	300	7	365	1.92	1.23667	0	0	0	48	2	256	2	304	0.66	10	11	4	108	3	486	17	605	2.81	2
chr1	13088001	13089000	2	3	0	44	1	218	3	265	1.13	3	3	1	146	2	761	6	910	0.66	5	5	0	60	2	300	7	365	1.92	1.23667	0	0	0	48	2	256	2	304	0.66	10	11	4	108	3	486	17	605	2.81	2
chr1	13122001	13123000	36	98	5	1012	22	3723	63	4833	1.3	56	151	8	1587	18	5788	82	7526	1.09	24	64	0	622	23	2389	47	3075	1.53	1.30667	26	83	1	843	18	3068	45	3994	1.13	31	117	3	1212	10	4494	44	5823	0.76	35
chr1	13122001	13123000	36	98	5	1012	22	3723	63	4833	1.3	56	151	8	1587	18	5788	82	7526	1.09	24	64	0	622	23	2389	47	3075	1.53	1.30667	26	83	1	843	18	3068	45	3994	1.13	31	117	3	1212	10	4494	44	5823	0.76	35
chr1	13122001	13123000	36	98	5	1012	22	3723	63	4833	1.3	56	151	8	1587	18	5788	82	7526	1.09	24	64	0	622	23	2389	47	3075	1.53	1.30667	26	83	1	843	18	3068	45	3994	1.13	31	117	3	1212	10	4494	44	5823	0.76	35
chr1	13122001	13123000	36	98	5	1012	22	3723	63	4833	1.3	56	151	8	1587	18	5788	82	7526	1.09	24	64	0	622	23	2389	47	3075	1.53	1.30667	26	83	1	843	18	3068	45	3994	1.13	31	117	3	1212	10	4494	44	5823	0.76	35
chr1	13122501	13123500	44	281	4	1288	28	4625	76	6194	1.23	79	594	13	2400	27	8219	119	11213	1.06	33	238	3	1006	27	3588	63	4832	1.3	1.19667	32	290	3	1239	24	4136	59	5665	1.04	39	348	6	1565	11	5454	56	7367	0.76	41
chr1	13122501	13123500	44	281	4	1288	28	4625	76	6194	1.23	79	594	13	2400	27	8219	119	11213	1.06	33	238	3	1006	27	3588	63	4832	1.3	1.19667	32	290	3	1239	24	4136	59	5665	1.04	39	348	6	1565	11	5454	56	7367	0.76	41
chr1	13122501	13123500	44	281	4	1288	28	4625	76	6194	1.23	79	594	13	2400	27	8219	119	11213	1.06	33	238	3	1006	27	3588	63	4832	1.3	1.19667	32	290	3	1239	24	4136	59	5665	1.04	39	348	6	1565	11	5454	56	7367	0.76	41
chr1	13122501	13123500	44	281	4	1288	28	4625	76	6194	1.23	79	594	13	2400	27	8219	119	11213	1.06	33	238	3	1006	27	3588	63	4832	1.3	1.19667	32	290	3	1239	24	4136	59	5665	1.04	39	348	6	1565	11	5454	56	7367	0.76	41
chr1	13181001	13182000	126	177	0	359	5	857	131	1393	9.4	254	336	12	653	5	1288	271	2277	11.9	111	174	3	341	4	734	118	1249	9.45	10.25	81	184	1	372	0	819	82	1375	5.96	144	203	1	435	2	1099	147	1737	8.46	274
chr1	13181001	13182000	126	177	0	359	5	857	131	1393	9.4	254	336	12	653	5	1288	271	2277	11.9	111	174	3	341	4	734	118	1249	9.45	10.25	81	184	1	372	0	819	82	1375	5.96	144	203	1	435	2	1099	147	1737	8.46	274
chr1	13181501	13182500	121	174	0	391	4	884	125	1449	8.63	235	328	10	673	8	1264	253	2265	11.17	97	152	2	303	3	649	102	1104	9.24	9.68	47	158	0	324	0	699	47	1181	3.98	126	205	1	494	2	1040	129	1739	7.42	189
chr1	13181501	13182500	121	174	0	391	4	884	125	1449	8.63	235	328	10	673	8	1264	253	2265	11.17	97	152	2	303	3	649	102	1104	9.24	9.68	47	158	0	324	0	699	47	1181	3.98	126	205	1	494	2	1040	129	1739	7.42	189
chr1	13182001	13183000	19	21	0	94	0	144	19	259	7.34	14	26	0	107	4	144	18	277	6.5	9	13	0	48	0	62	9	123	7.32	7.05333	2	12	0	51	0	63	2	126	1.59	16	39	0	162	0	208	16	409	3.91	3
chr1	13182001	13183000	19	21	0	94	0	144	19	259	7.34	14	26	0	107	4	144	18	277	6.5	9	13	0	48	0	62	9	123	7.32	7.05333	2	12	0	51	0	63	2	126	1.59	16	39	0	162	0	208	16	409	3.91	3
chr1	13190501	13191500	10	10	0	30	0	91	10	131	7.63	52	56	0	176	1	518	53	750	7.07	25	27	0	81	2	245	27	353	7.65	7.45	28	29	0	83	0	249	28	361	7.76	18	20	9	62	49	184	76	266	28.57	87
chr1	13190501	13191500	10	10	0	30	0	91	10	131	7.63	52	56	0	176	1	518	53	750	7.07	25	27	0	81	2	245	27	353	7.65	7.45	28	29	0	83	0	249	28	361	7.76	18	20	9	62	49	184	76	266	28.57	87
chr1	13202501	13203500	3	27	0	84	1	300	4	411	0.97	4	42	0	167	2	648	6	857	0.7	4	26	0	93	0	381	4	500	0.8	0.823333	5	23	1	73	0	298	6	394	1.52	7	24	2	80	0	323	9	427	2.11	11
chr1	13202501	13203500	3	27	0	84	1	300	4	411	0.97	4	42	0	167	2	648	6	857	0.7	4	26	0	93	0	381	4	500	0.8	0.823333	5	23	1	73	0	298	6	394	1.52	7	24	2	80	0	323	9	427	2.11	11
chr1	13202501	13203500	3	27	0	84	1	300	4	411	0.97	4	42	0	167	2	648	6	857	0.7	4	26	0	93	0	381	4	500	0.8	0.823333	5	23	1	73	0	298	6	394	1.52	7	24	2	80	0	323	9	427	2.11	11
chr1	13202501	13203500	3	27	0	84	1	300	4	411	0.97	4	42	0	167	2	648	6	857	0.7	4	26	0	93	0	381	4	500	0.8	0.823333	5	23	1	73	0	298	6	394	1.52	7	24	2	80	0	323	9	427	2.11	11
chr1	13241501	13242500	0	0	0	0	0	218	0	218	0	0	0	0	0	1	799	1	799	0.13	0	0	0	0	0	228	0	228	0	0.0433333	0	0	0	0	3	426	3	426	0.7	0	0	0	0	4	307	4	307	1.3	0
chr1	13241501	13242500	0	0	0	0	0	218	0	218	0	0	0	0	0	1	799	1	799	0.13	0	0	0	0	0	228	0	228	0	0.0433333	0	0	0	0	3	426	3	426	0.7	0	0	0	0	4	307	4	307	1.3	0
chr1	13242501	13243500	878	1062	20	4894	35	12000	933	17956	5.2	678	819	15	3578	37	8790	730	13187	5.54	1021	1211	28	5633	56	13640	1105	20484	5.39	5.37667	743	1058	22	4872	48	11646	813	17576	4.63	763	1025	25	4756	37	11579	825	17360	4.75	201
chr1	13242501	13243500	878	1062	20	4894	35	12000	933	17956	5.2	678	819	15	3578	37	8790	730	13187	5.54	1021	1211	28	5633	56	13640	1105	20484	5.39	5.37667	743	1058	22	4872	48	11646	813	17576	4.63	763	1025	25	4756	37	11579	825	17360	4.75	201
chr1	13243001	13244000	835	1005	21	6615	51	16054	907	23674	3.83	500	608	15	4236	34	10067	549	14911	3.68	980	1166	41	7813	72	18792	1093	27771	3.94	3.81667	662	959	25	6873	52	16310	739	24142	3.06	692	948	26	6355	43	15289	761	22592	3.37	119
chr1	13243001	13244000	835	1005	21	6615	51	16054	907	23674	3.83	500	608	15	4236	34	10067	549	14911	3.68	980	1166	41	7813	72	18792	1093	27771	3.94	3.81667	662	959	25	6873	52	16310	739	24142	3.06	692	948	26	6355	43	15289	761	22592	3.37	119
chr1	13243501	13244500	1	1	1	1908	19	4602	21	6511	0.32	12	12	2	1340	6	3228	20	4580	0.44	11	13	13	2371	17	5719	41	8103	0.51	0.423333	6	13	4	2349	8	5670	18	8032	0.22	2	5	2	1871	8	4507	12	6383	0.19	17
chr1	13243501	13244500	1	1	1	1908	19	4602	21	6511	0.32	12	12	2	1340	6	3228	20	4580	0.44	11	13	13	2371	17	5719	41	8103	0.51	0.423333	6	13	4	2349	8	5670	18	8032	0.22	2	5	2	1871	8	4507	12	6383	0.19	17
chr1	13293501	13294500	64	100	1	147	0	336	65	583	11.15	44	65	0	20	0	63	44	148	29.73	27	38	0	18	0	60	27	116	23.28	21.3867	32	59	0	19	1	40	33	118	27.97	46	91	0	60	1	146	47	297	15.82	104
chr1	13293501	13294500	64	100	1	147	0	336	65	583	11.15	44	65	0	20	0	63	44	148	29.73	27	38	0	18	0	60	27	116	23.28	21.3867	32	59	0	19	1	40	33	118	27.97	46	91	0	60	1	146	47	297	15.82	104
chr1	13294001	13295000	488	582	4	916	10	2819	502	4317	11.63	449	524	6	770	3	2433	458	3727	12.29	250	289	0	421	5	1330	255	2040	12.5	12.14	389	489	1	706	10	2234	400	3429	11.67	515	665	3	995	10	3161	528	4821	10.95	357
chr1	13294001	13295000	488	582	4	916	10	2819	502	4317	11.63	449	524	6	770	3	2433	458	3727	12.29	250	289	0	421	5	1330	255	2040	12.5	12.14	389	489	1	706	10	2234	400	3429	11.67	515	665	3	995	10	3161	528	4821	10.95	357
chr1	13294501	13295500	479	546	6	1052	13	2957	498	4555	10.93	471	537	10	1137	4	2962	485	4636	10.46	266	302	1	648	8	1654	275	2604	10.56	10.65	390	483	2	951	14	2610	406	4044	10.04	511	645	4	1247	10	3551	525	5443	9.65	284
chr1	13294501	13295500	479	546	6	1052	13	2957	498	4555	10.93	471	537	10	1137	4	2962	485	4636	10.46	266	302	1	648	8	1654	275	2604	10.56	10.65	390	483	2	951	14	2610	406	4044	10.04	511	645	4	1247	10	3551	525	5443	9.65	284
chr1	13295001	13296000	123	209	4	747	5	1329	132	2285	5.78	166	306	6	1118	6	1564	178	2988	5.96	67	156	5	574	3	768	75	1498	5.01	5.58333	76	212	4	786	6	1090	86	2088	4.12	79	216	1	759	2	1160	82	2135	3.84	89
chr1	13295001	13296000	123	209	4	747	5	1329	132	2285	5.78	166	306	6	1118	6	1564	178	2988	5.96	67	156	5	574	3	768	75	1498	5.01	5.58333	76	212	4	786	6	1090	86	2088	4.12	79	216	1	759	2	1160	82	2135	3.84	89
chr1	13295501	13296500	68	145	1	464	2	855	71	1464	4.85	100	228	2	731	5	972	107	1931	5.54	24	105	4	329	0	384	28	818	3.42	4.60333	43	159	3	522	1	674	47	1355	3.47	37	145	0	447	1	624	38	1216	3.12	59
chr1	13295501	13296500	68	145	1	464	2	855	71	1464	4.85	100	228	2	731	5	972	107	1931	5.54	24	105	4	329	0	384	28	818	3.42	4.60333	43	159	3	522	1	674	47	1355	3.47	37	145	0	447	1	624	38	1216	3.12	59
chr1	13401501	13402500	1120	1517	13	3965	31	7495	1164	12977	8.97	495	683	10	1762	15	3380	520	5825	8.93	1105	1567	11	4140	44	7930	1160	13637	8.51	8.80333	921	1484	10	3931	21	7490	952	12905	7.38	711	1089	10	2883	6	5482	727	9454	7.69	321
chr1	13401501	13402500	1120	1517	13	3965	31	7495	1164	12977	8.97	495	683	10	1762	15	3380	520	5825	8.93	1105	1567	11	4140	44	7930	1160	13637	8.51	8.80333	921	1484	10	3931	21	7490	952	12905	7.38	711	1089	10	2883	6	5482	727	9454	7.69	321
chr1	13402001	13403000	1112	1502	13	3945	31	7470	1156	12917	8.95	495	683	10	1762	15	3380	520	5825	8.93	1101	1561	11	4132	44	7920	1156	13613	8.49	8.79	919	1477	10	3938	21	7511	950	12926	7.35	711	1087	10	2884	6	5491	727	9462	7.68	321
chr1	13402001	13403000	1112	1502	13	3945	31	7470	1156	12917	8.95	495	683	10	1762	15	3380	520	5825	8.93	1101	1561	11	4132	44	7920	1156	13613	8.49	8.79	919	1477	10	3938	21	7511	950	12926	7.35	711	1087	10	2884	6	5491	727	9462	7.68	321
chr1	13602001	13603000	288	298	3	885	10	2543	301	3726	8.08	622	645	7	1796	18	5168	647	7609	8.5	244	248	4	774	9	2180	257	3202	8.03	8.20333	280	300	3	1209	13	3371	296	4880	6.07	392	404	7	1547	13	4342	412	6293	6.55	352
chr1	13602001	13603000	288	298	3	885	10	2543	301	3726	8.08	622	645	7	1796	18	5168	647	7609	8.5	244	248	4	774	9	2180	257	3202	8.03	8.20333	280	300	3	1209	13	3371	296	4880	6.07	392	404	7	1547	13	4342	412	6293	6.55	352
chr1	13602501	13603500	288	298	3	946	11	2675	302	3919	7.71	622	645	7	1927	20	5452	649	8024	8.09	244	248	4	823	10	2286	258	3357	7.69	7.83	280	300	3	1269	15	3499	298	5068	5.88	392	404	8	1627	13	4512	413	6543	6.31	352
chr1	13602501	13603500	288	298	3	946	11	2675	302	3919	7.71	622	645	7	1927	20	5452	649	8024	8.09	244	248	4	823	10	2286	258	3357	7.69	7.83	280	300	3	1269	15	3499	298	5068	5.88	392	404	8	1627	13	4512	413	6543	6.31	352
chr1	13674001	13675000	18	21	0	294	0	559	18	874	2.06	27	32	7	746	5	1509	39	2287	1.71	6	8	7	308	2	481	15	797	1.88	1.88333	8	14	1	370	1	735	10	1119	0.89	15	17	2	479	5	1018	22	1514	1.45	11
chr1	13674001	13675000	18	21	0	294	0	559	18	874	2.06	27	32	7	746	5	1509	39	2287	1.71	6	8	7	308	2	481	15	797	1.88	1.88333	8	14	1	370	1	735	10	1119	0.89	15	17	2	479	5	1018	22	1514	1.45	11
chr1	13674501	13675500	182	222	2	676	3	1370	187	2268	8.25	134	141	4	650	7	1504	145	2295	6.32	124	131	2	373	5	726	131	1230	10.65	8.40667	79	88	3	398	2	911	84	1397	6.01	179	191	4	755	7	1668	190	2614	7.27	44
chr1	13674501	13675500	182	222	2	676	3	1370	187	2268	8.25	134	141	4	650	7	1504	145	2295	6.32	124	131	2	373	5	726	131	1230	10.65	8.40667	79	88	3	398	2	911	84	1397	6.01	179	191	4	755	7	1668	190	2614	7.27	44
chr1	13711001	13712000	52	69	1	196	1	562	54	827	6.53	21	22	0	111	1	373	22	506	4.35	30	45	0	139	1	417	31	601	5.16	5.34667	61	78	0	171	1	458	62	707	8.77	37	44	1	102	0	316	38	462	8.23	184
chr1	13711001	13712000	52	69	1	196	1	562	54	827	6.53	21	22	0	111	1	373	22	506	4.35	30	45	0	139	1	417	31	601	5.16	5.34667	61	78	0	171	1	458	62	707	8.77	37	44	1	102	0	316	38	462	8.23	184
chr1	13728501	13729500	253	291	1	318	6	1318	260	1927	13.49	331	371	3	620	16	2365	350	3356	10.43	242	266	0	356	3	1389	245	2011	12.18	12.0333	265	318	0	471	8	1805	273	2594	10.52	252	286	8	438	4	1673	264	2397	11.01	111
chr1	13728501	13729500	253	291	1	318	6	1318	260	1927	13.49	331	371	3	620	16	2365	350	3356	10.43	242	266	0	356	3	1389	245	2011	12.18	12.0333	265	318	0	471	8	1805	273	2594	10.52	252	286	8	438	4	1673	264	2397	11.01	111
chr1	13760001	13761000	65	75	9	1054	27	4691	101	5820	1.74	52	68	3	903	19	3930	74	4901	1.51	103	117	5	1559	35	6901	143	8577	1.67	1.64	52	74	8	1051	20	4696	80	5821	1.37	52	72	3	1117	26	5067	81	6256	1.29	13
chr1	13760001	13761000	65	75	9	1054	27	4691	101	5820	1.74	52	68	3	903	19	3930	74	4901	1.51	103	117	5	1559	35	6901	143	8577	1.67	1.64	52	74	8	1051	20	4696	80	5821	1.37	52	72	3	1117	26	5067	81	6256	1.29	13
chr1	13760501	13761500	80	220	7	955	23	3870	110	5045	2.18	43	152	2	642	11	2556	56	3350	1.67	133	288	3	1266	17	5082	153	6636	2.31	2.05333	77	230	7	970	12	3927	96	5127	1.87	46	261	2	1084	21	4452	69	5797	1.19	13
chr1	13760501	13761500	80	220	7	955	23	3870	110	5045	2.18	43	152	2	642	11	2556	56	3350	1.67	133	288	3	1266	17	5082	153	6636	2.31	2.05333	77	230	7	970	12	3927	96	5127	1.87	46	261	2	1084	21	4452	69	5797	1.19	13
chr1	13761001	13762000	96	237	0	259	5	717	101	1213	8.33	52	164	0	164	6	436	58	764	7.59	141	298	0	306	3	796	144	1400	10.29	8.73667	83	238	0	238	0	609	83	1085	7.65	58	277	0	287	4	756	62	1320	4.7	57
chr1	13761001	13762000	96	237	0	259	5	717	101	1213	8.33	52	164	0	164	6	436	58	764	7.59	141	298	0	306	3	796	144	1400	10.29	8.73667	83	238	0	238	0	609	83	1085	7.65	58	277	0	287	4	756	62	1320	4.7	57
chr1	13780501	13781500	0	12	2	492	4	916	6	1420	0.42	0	4	5	599	4	1139	9	1742	0.52	0	3	1	296	7	553	8	852	0.94	0.626667	0	1	0	436	0	891	0	1328	0	1	4	0	414	4	852	5	1270	0.39	0
chr1	13780501	13781500	0	12	2	492	4	916	6	1420	0.42	0	4	5	599	4	1139	9	1742	0.52	0	3	1	296	7	553	8	852	0.94	0.626667	0	1	0	436	0	891	0	1328	0	1	4	0	414	4	852	5	1270	0.39	0
chr1	13781001	13782000	0	12	2	492	4	916	6	1420	0.42	0	4	5	599	4	1139	9	1742	0.52	0	3	1	296	7	553	8	852	0.94	0.626667	0	1	0	436	0	891	0	1328	0	1	4	0	414	4	852	5	1270	0.39	0
chr1	13781001	13782000	0	12	2	492	4	916	6	1420	0.42	0	4	5	599	4	1139	9	1742	0.52	0	3	1	296	7	553	8	852	0.94	0.626667	0	1	0	436	0	891	0	1328	0	1	4	0	414	4	852	5	1270	0.39	0
chr1	13928501	13929500	424	967	9	1873	11	3747	444	6587	6.74	370	896	9	1788	29	3447	408	6131	6.65	483	1065	9	2095	12	4139	504	7299	6.91	6.76667	682	1370	11	2726	26	5167	719	9263	7.76	788	1485	16	2922	24	5666	828	10073	8.22	292
chr1	13928501	13929500	424	967	9	1873	11	3747	444	6587	6.74	370	896	9	1788	29	3447	408	6131	6.65	483	1065	9	2095	12	4139	504	7299	6.91	6.76667	682	1370	11	2726	26	5167	719	9263	7.76	788	1485	16	2922	24	5666	828	10073	8.22	292
chr1	13929001	13930000	691	1324	15	2989	19	6068	725	10381	6.98	533	1101	9	2421	32	4709	574	8231	6.97	771	1399	20	3133	19	6230	810	10762	7.53	7.16	959	1690	14	3691	36	7019	1009	12400	8.14	1122	1871	24	4097	29	7932	1175	13900	8.45	486
chr1	13929001	13930000	691	1324	15	2989	19	6068	725	10381	6.98	533	1101	9	2421	32	4709	574	8231	6.97	771	1399	20	3133	19	6230	810	10762	7.53	7.16	959	1690	14	3691	36	7019	1009	12400	8.14	1122	1871	24	4097	29	7932	1175	13900	8.45	486
chr1	13932501	13933500	404	693	6	919	11	2438	421	4050	10.4	279	462	2	621	12	1649	293	2732	10.72	337	450	0	597	8	1584	345	2631	13.11	11.41	321	562	2	752	10	1977	333	3291	10.12	322	554	5	733	6	1940	333	3227	10.32	75
chr1	13932501	13933500	404	693	6	919	11	2438	421	4050	10.4	279	462	2	621	12	1649	293	2732	10.72	337	450	0	597	8	1584	345	2631	13.11	11.41	321	562	2	752	10	1977	333	3291	10.12	322	554	5	733	6	1940	333	3227	10.32	75
chr1	13933001	13934000	477	809	6	1268	11	2576	494	4653	10.62	330	540	8	856	12	1760	350	3156	11.09	395	528	0	834	8	1706	403	3068	13.14	11.6167	378	657	3	1038	11	2094	392	3789	10.35	376	647	6	1012	6	2044	388	3703	10.48	88
chr1	13933001	13934000	477	809	6	1268	11	2576	494	4653	10.62	330	540	8	856	12	1760	350	3156	11.09	395	528	0	834	8	1706	403	3068	13.14	11.6167	378	657	3	1038	11	2094	392	3789	10.35	376	647	6	1012	6	2044	388	3703	10.48	88
chr1	13968501	13969500	3	6	0	13	0	43	3	62	4.84	1	2	0	4	0	21	1	27	3.7	20	24	2	37	2	93	24	154	15.58	8.04	3	6	0	14	0	38	3	58	5.17	2	4	0	9	0	27	2	40	5	13
chr1	13968501	13969500	3	6	0	13	0	43	3	62	4.84	1	2	0	4	0	21	1	27	3.7	20	24	2	37	2	93	24	154	15.58	8.04	3	6	0	14	0	38	3	58	5.17	2	4	0	9	0	27	2	40	5	13
chr1	13994001	13995000	379	391	5	1126	12	2433	396	3950	10.03	535	568	6	1515	8	3374	549	5457	10.06	266	277	3	738	11	1589	280	2604	10.75	10.28	532	551	7	1156	9	2427	548	4134	13.26	442	479	2	1243	5	2646	449	4368	10.28	213
chr1	13994001	13995000	379	391	5	1126	12	2433	396	3950	10.03	535	568	6	1515	8	3374	549	5457	10.06	266	277	3	738	11	1589	280	2604	10.75	10.28	532	551	7	1156	9	2427	548	4134	13.26	442	479	2	1243	5	2646	449	4368	10.28	213
chr1	13994501	13995500	0	0	2	343	6	628	8	971	0.82	0	0	2	409	3	821	5	1230	0.41	0	0	1	197	4	367	5	564	0.89	0.706667	0	0	1	146	0	300	1	446	0.22	0	0	0	314	1	577	1	891	0.11	0
chr1	13994501	13995500	0	0	2	343	6	628	8	971	0.82	0	0	2	409	3	821	5	1230	0.41	0	0	1	197	4	367	5	564	0.89	0.706667	0	0	1	146	0	300	1	446	0.22	0	0	0	314	1	577	1	891	0.11	0
chr1	14003001	14004000	264	286	1	359	3	1042	268	1687	15.89	112	144	0	182	4	567	116	893	12.99	175	200	1	250	4	725	180	1175	15.32	14.7333	388	461	0	577	10	1750	398	2788	14.28	369	420	3	533	3	1781	375	2734	13.72	180
chr1	14003001	14004000	264	286	1	359	3	1042	268	1687	15.89	112	144	0	182	4	567	116	893	12.99	175	200	1	250	4	725	180	1175	15.32	14.7333	388	461	0	577	10	1750	398	2788	14.28	369	420	3	533	3	1781	375	2734	13.72	180
chr1	14061001	14062000	71	841	4	2590	28	9680	103	13111	0.79	78	823	9	2294	24	8516	111	11633	0.95	103	866	3	2414	30	9052	136	12332	1.1	0.946667	93	528	5	1501	10	5417	108	7446	1.45	96	772	3	2369	25	8758	124	11899	1.04	59
chr1	14061001	14062000	71	841	4	2590	28	9680	103	13111	0.79	78	823	9	2294	24	8516	111	11633	0.95	103	866	3	2414	30	9052	136	12332	1.1	0.946667	93	528	5	1501	10	5417	108	7446	1.45	96	772	3	2369	25	8758	124	11899	1.04	59
chr1	14061501	14062500	28	218	3	579	7	1909	38	2706	1.4	35	416	4	985	9	3145	48	4546	1.06	18	297	0	588	9	1994	27	2879	0.94	1.13333	63	244	2	545	4	1810	69	2599	2.65	25	258	1	677	5	2151	31	3086	1	55
chr1	14061501	14062500	28	218	3	579	7	1909	38	2706	1.4	35	416	4	985	9	3145	48	4546	1.06	18	297	0	588	9	1994	27	2879	0.94	1.13333	63	244	2	545	4	1810	69	2599	2.65	25	258	1	677	5	2151	31	3086	1	55
chr1	14095001	14096000	0	6	0	58	0	167	0	231	0	0	0	0	46	0	107	0	153	0	0	1	0	23	0	70	0	94	0	0	0	0	0	36	1	89	1	125	0.8	0	2	2	58	0	146	2	206	0.97	1
chr1	14095001	14096000	0	6	0	58	0	167	0	231	0	0	0	0	46	0	107	0	153	0	0	1	0	23	0	70	0	94	0	0	0	0	0	36	1	89	1	125	0.8	0	2	2	58	0	146	2	206	0.97	1
chr1	14162001	14163000	0	3	1	127	1	298	2	428	0.47	1	3	0	231	0	501	1	735	0.14	0	0	0	73	1	168	1	241	0.41	0.34	0	3	0	131	4	316	4	450	0.89	11	15	0	171	0	369	11	555	1.98	0
chr1	14162001	14163000	0	3	1	127	1	298	2	428	0.47	1	3	0	231	0	501	1	735	0.14	0	0	0	73	1	168	1	241	0.41	0.34	0	3	0	131	4	316	4	450	0.89	11	15	0	171	0	369	11	555	1.98	0
chr1	14168001	14169000	0	4	0	40	0	32	0	76	0	0	1	0	11	0	8	0	20	0	4	7	0	37	0	43	4	87	4.6	1.53333	0	1	0	9	0	8	0	18	0	0	5	0	49	0	40	0	94	0	0
chr1	14168001	14169000	0	4	0	40	0	32	0	76	0	0	1	0	11	0	8	0	20	0	4	7	0	37	0	43	4	87	4.6	1.53333	0	1	0	9	0	8	0	18	0	0	5	0	49	0	40	0	94	0	0
chr1	14168501	14169500	0	4	0	40	0	32	0	76	0	0	1	0	11	0	8	0	20	0	4	7	0	37	0	43	4	87	4.6	1.53333	0	1	0	9	0	8	0	18	0	0	5	0	49	0	40	0	94	0	0
chr1	14168501	14169500	0	4	0	40	0	32	0	76	0	0	1	0	11	0	8	0	20	0	4	7	0	37	0	43	4	87	4.6	1.53333	0	1	0	9	0	8	0	18	0	0	5	0	49	0	40	0	94	0	0
chr1	14215501	14216500	258	394	1	617	5	2006	264	3017	8.75	484	728	7	1153	16	3717	507	5598	9.06	158	256	2	419	2	1324	162	1999	8.1	8.63667	415	558	6	811	8	2716	429	4085	10.5	384	500	3	667	4	2355	391	3522	11.1	296
chr1	14215501	14216500	258	394	1	617	5	2006	264	3017	8.75	484	728	7	1153	16	3717	507	5598	9.06	158	256	2	419	2	1324	162	1999	8.1	8.63667	415	558	6	811	8	2716	429	4085	10.5	384	500	3	667	4	2355	391	3522	11.1	296
chr1	14226501	14227500	95	117	4	217	4	1150	103	1484	6.94	120	172	0	316	3	1715	123	2203	5.58	52	73	0	150	8	727	60	950	6.32	6.28	45	72	1	128	0	706	46	906	5.08	77	131	0	239	4	1328	81	1698	4.77	57
chr1	14226501	14227500	95	117	4	217	4	1150	103	1484	6.94	120	172	0	316	3	1715	123	2203	5.58	52	73	0	150	8	727	60	950	6.32	6.28	45	72	1	128	0	706	46	906	5.08	77	131	0	239	4	1328	81	1698	4.77	57
chr1	14227001	14228000	95	117	4	217	4	1150	103	1484	6.94	120	172	0	316	3	1715	123	2203	5.58	52	73	0	150	8	727	60	950	6.32	6.28	45	72	1	128	0	706	46	906	5.08	77	131	0	239	4	1328	81	1698	4.77	57
chr1	14227001	14228000	95	117	4	217	4	1150	103	1484	6.94	120	172	0	316	3	1715	123	2203	5.58	52	73	0	150	8	727	60	950	6.32	6.28	45	72	1	128	0	706	46	906	5.08	77	131	0	239	4	1328	81	1698	4.77	57
chr1	14281001	14282000	56	75	4	277	1	630	61	982	6.21	69	83	2	295	5	645	76	1023	7.43	48	56	1	206	0	477	49	739	6.63	6.75667	32	36	0	129	0	273	32	438	7.31	12	32	0	118	0	276	12	426	2.82	139
chr1	14281001	14282000	56	75	4	277	1	630	61	982	6.21	69	83	2	295	5	645	76	1023	7.43	48	56	1	206	0	477	49	739	6.63	6.75667	32	36	0	129	0	273	32	438	7.31	12	32	0	118	0	276	12	426	2.82	139
chr1	14281501	14282500	50	66	4	259	1	688	55	1013	5.43	74	87	2	303	5	813	81	1203	6.73	38	44	1	182	0	461	39	687	5.68	5.94667	30	33	0	123	0	315	30	471	6.37	20	34	0	122	0	350	20	506	3.95	121
chr1	14281501	14282500	50	66	4	259	1	688	55	1013	5.43	74	87	2	303	5	813	81	1203	6.73	38	44	1	182	0	461	39	687	5.68	5.94667	30	33	0	123	0	315	30	471	6.37	20	34	0	122	0	350	20	506	3.95	121
chr1	14332501	14333500	0	240	0	323	1	457	1	1020	0.1	1	196	1	259	0	395	2	850	0.24	0	193	0	261	0	344	0	798	0	0.113333	1	120	0	151	0	179	1	450	0.22	0	93	3	131	1	173	4	397	1.01	0
chr1	14332501	14333500	0	240	0	323	1	457	1	1020	0.1	1	196	1	259	0	395	2	850	0.24	0	193	0	261	0	344	0	798	0	0.113333	1	120	0	151	0	179	1	450	0.22	0	93	3	131	1	173	4	397	1.01	0
chr1	14332501	14333500	0	240	0	323	1	457	1	1020	0.1	1	196	1	259	0	395	2	850	0.24	0	193	0	261	0	344	0	798	0	0.113333	1	120	0	151	0	179	1	450	0.22	0	93	3	131	1	173	4	397	1.01	0
chr1	14332501	14333500	0	240	0	323	1	457	1	1020	0.1	1	196	1	259	0	395	2	850	0.24	0	193	0	261	0	344	0	798	0	0.113333	1	120	0	151	0	179	1	450	0.22	0	93	3	131	1	173	4	397	1.01	0
chr1	14350501	14351500	162	172	0	393	4	774	166	1339	12.4	230	236	5	484	3	979	238	1699	14.01	177	184	5	372	1	680	183	1236	14.81	13.74	161	163	0	263	1	593	162	1019	15.9	220	236	2	354	0	834	222	1424	15.59	733
chr1	14350501	14351500	162	172	0	393	4	774	166	1339	12.4	230	236	5	484	3	979	238	1699	14.01	177	184	5	372	1	680	183	1236	14.81	13.74	161	163	0	263	1	593	162	1019	15.9	220	236	2	354	0	834	222	1424	15.59	733
chr1	14351001	14352000	162	172	0	393	4	774	166	1339	12.4	222	227	5	469	3	947	230	1643	14	177	184	5	372	1	680	183	1236	14.81	13.7367	161	163	0	263	1	593	162	1019	15.9	220	236	2	354	0	834	222	1424	15.59	733
chr1	14351001	14352000	162	172	0	393	4	774	166	1339	12.4	222	227	5	469	3	947	230	1643	14	177	184	5	372	1	680	183	1236	14.81	13.7367	161	163	0	263	1	593	162	1019	15.9	220	236	2	354	0	834	222	1424	15.59	733
chr1	14396001	14397000	31	31	0	124	9	608	40	763	5.24	15	16	0	64	2	323	17	403	4.22	18	22	2	88	5	575	25	685	3.65	4.37	11	13	0	52	1	324	12	389	3.08	10	11	0	44	0	251	10	306	3.27	79
chr1	14396001	14397000	31	31	0	124	9	608	40	763	5.24	15	16	0	64	2	323	17	403	4.22	18	22	2	88	5	575	25	685	3.65	4.37	11	13	0	52	1	324	12	389	3.08	10	11	0	44	0	251	10	306	3.27	79
chr1	14428501	14429500	11	89	1	261	2	656	14	1006	1.39	60	176	0	504	5	1358	65	2038	3.19	11	41	0	115	0	309	11	465	2.37	2.31667	10	82	3	247	3	597	16	926	1.73	17	65	1	190	1	489	19	744	2.55	47
chr1	14428501	14429500	11	89	1	261	2	656	14	1006	1.39	60	176	0	504	5	1358	65	2038	3.19	11	41	0	115	0	309	11	465	2.37	2.31667	10	82	3	247	3	597	16	926	1.73	17	65	1	190	1	489	19	744	2.55	47
chr1	14478501	14479500	37	75	1	139	0	522	38	736	5.16	98	168	1	333	1	1123	100	1624	6.16	50	94	0	178	0	641	50	913	5.48	5.6	32	91	1	166	5	639	38	896	4.24	29	83	0	157	1	561	30	801	3.75	38
chr1	14478501	14479500	37	75	1	139	0	522	38	736	5.16	98	168	1	333	1	1123	100	1624	6.16	50	94	0	178	0	641	50	913	5.48	5.6	32	91	1	166	5	639	38	896	4.24	29	83	0	157	1	561	30	801	3.75	38
chr1	14479001	14480000	67	131	2	264	0	814	69	1209	5.71	171	302	1	627	8	1840	180	2769	6.5	86	166	0	339	1	1019	87	1524	5.71	5.97333	58	160	2	324	5	992	65	1476	4.4	38	146	0	299	1	888	39	1333	2.93	62
chr1	14479001	14480000	67	131	2	264	0	814	69	1209	5.71	171	302	1	627	8	1840	180	2769	6.5	86	166	0	339	1	1019	87	1524	5.71	5.97333	58	160	2	324	5	992	65	1476	4.4	38	146	0	299	1	888	39	1333	2.93	62
chr1	14479501	14480500	30	56	1	125	0	292	31	473	6.55	73	134	0	294	7	717	80	1145	6.99	36	72	0	161	1	378	37	611	6.06	6.53333	26	69	1	158	0	353	27	580	4.66	9	63	0	142	0	327	9	532	1.69	24
chr1	14479501	14480500	30	56	1	125	0	292	31	473	6.55	73	134	0	294	7	717	80	1145	6.99	36	72	0	161	1	378	37	611	6.06	6.53333	26	69	1	158	0	353	27	580	4.66	9	63	0	142	0	327	9	532	1.69	24
chr1	14505501	14506500	15	20	0	40	0	84	15	144	10.42	134	176	3	358	4	675	141	1209	11.66	61	90	1	178	2	386	64	654	9.79	10.6233	62	100	0	199	1	360	63	659	9.56	41	70	0	140	1	264	42	474	8.86	269
chr1	14505501	14506500	15	20	0	40	0	84	15	144	10.42	134	176	3	358	4	675	141	1209	11.66	61	90	1	178	2	386	64	654	9.79	10.6233	62	100	0	199	1	360	63	659	9.56	41	70	0	140	1	264	42	474	8.86	269
chr1	14506001	14507000	14	18	0	36	0	78	14	132	10.61	116	158	3	322	3	637	122	1117	10.92	52	81	1	160	2	357	55	598	9.2	10.2433	55	90	0	179	1	342	56	611	9.17	35	63	0	126	1	249	36	438	8.22	233
chr1	14506001	14507000	14	18	0	36	0	78	14	132	10.61	116	158	3	322	3	637	122	1117	10.92	52	81	1	160	2	357	55	598	9.2	10.2433	55	90	0	179	1	342	56	611	9.17	35	63	0	126	1	249	36	438	8.22	233
chr1	14532001	14533000	6	7	0	17	0	59	6	83	7.23	0	0	0	16	0	36	0	52	0	0	0	0	8	0	25	0	33	0	2.41	0	0	0	30	0	78	0	108	0	0	0	0	12	0	20	0	32	0	0
chr1	14532001	14533000	6	7	0	17	0	59	6	83	7.23	0	0	0	16	0	36	0	52	0	0	0	0	8	0	25	0	33	0	2.41	0	0	0	30	0	78	0	108	0	0	0	0	12	0	20	0	32	0	0
chr1	14569501	14570500	9	24	0	127	0	441	9	592	1.52	19	45	0	248	3	628	22	921	2.39	2	12	0	67	0	135	2	214	0.93	1.61333	5	15	0	84	1	190	6	289	2.08	27	33	0	180	0	455	27	668	4.04	5
chr1	14569501	14570500	9	24	0	127	0	441	9	592	1.52	19	45	0	248	3	628	22	921	2.39	2	12	0	67	0	135	2	214	0.93	1.61333	5	15	0	84	1	190	6	289	2.08	27	33	0	180	0	455	27	668	4.04	5
chr1	14573001	14574000	9	222	0	239	0	367	9	828	1.09	0	66	0	49	1	92	1	207	0.48	2	167	0	151	0	271	2	589	0.34	0.636667	0	53	0	32	0	89	0	174	0	1	125	1	114	0	204	2	443	0.45	1
chr1	14573001	14574000	9	222	0	239	0	367	9	828	1.09	0	66	0	49	1	92	1	207	0.48	2	167	0	151	0	271	2	589	0.34	0.636667	0	53	0	32	0	89	0	174	0	1	125	1	114	0	204	2	443	0.45	1
chr1	14573001	14574000	9	222	0	239	0	367	9	828	1.09	0	66	0	49	1	92	1	207	0.48	2	167	0	151	0	271	2	589	0.34	0.636667	0	53	0	32	0	89	0	174	0	1	125	1	114	0	204	2	443	0.45	1
chr1	14573001	14574000	9	222	0	239	0	367	9	828	1.09	0	66	0	49	1	92	1	207	0.48	2	167	0	151	0	271	2	589	0.34	0.636667	0	53	0	32	0	89	0	174	0	1	125	1	114	0	204	2	443	0.45	1
chr1	14642501	14643500	216	294	3	872	10	2216	229	3382	6.77	391	454	11	1361	26	3440	428	5255	8.14	224	304	10	906	14	2413	248	3623	6.85	7.25333	475	481	5	1430	9	3682	489	5593	8.74	364	417	2	1257	3	3148	369	4822	7.65	130
chr1	14642501	14643500	216	294	3	872	10	2216	229	3382	6.77	391	454	11	1361	26	3440	428	5255	8.14	224	304	10	906	14	2413	248	3623	6.85	7.25333	475	481	5	1430	9	3682	489	5593	8.74	364	417	2	1257	3	3148	369	4822	7.65	130
chr1	14643501	14644500	30	32	1	102	15	206	46	340	13.53	142	194	3	539	13	1094	158	1827	8.65	37	38	2	126	18	259	57	423	13.48	11.8867	198	261	1	747	7	1481	206	2489	8.28	131	184	0	519	13	1032	144	1735	8.3	110
chr1	14643501	14644500	30	32	1	102	15	206	46	340	13.53	142	194	3	539	13	1094	158	1827	8.65	37	38	2	126	18	259	57	423	13.48	11.8867	198	261	1	747	7	1481	206	2489	8.28	131	184	0	519	13	1032	144	1735	8.3	110
chr1	14646501	14647500	0	129	0	184	2	468	2	781	0.26	6	268	2	653	4	1982	12	2903	0.41	2	191	2	176	1	401	5	768	0.65	0.44	5	176	0	252	1	644	6	1072	0.56	11	194	6	319	0	922	17	1435	1.18	1
chr1	14646501	14647500	0	129	0	184	2	468	2	781	0.26	6	268	2	653	4	1982	12	2903	0.41	2	191	2	176	1	401	5	768	0.65	0.44	5	176	0	252	1	644	6	1072	0.56	11	194	6	319	0	922	17	1435	1.18	1
chr1	14646501	14647500	0	129	0	184	2	468	2	781	0.26	6	268	2	653	4	1982	12	2903	0.41	2	191	2	176	1	401	5	768	0.65	0.44	5	176	0	252	1	644	6	1072	0.56	11	194	6	319	0	922	17	1435	1.18	1
chr1	14646501	14647500	0	129	0	184	2	468	2	781	0.26	6	268	2	653	4	1982	12	2903	0.41	2	191	2	176	1	401	5	768	0.65	0.44	5	176	0	252	1	644	6	1072	0.56	11	194	6	319	0	922	17	1435	1.18	1
chr1	14646501	14647500	0	129	0	184	2	468	2	781	0.26	6	268	2	653	4	1982	12	2903	0.41	2	191	2	176	1	401	5	768	0.65	0.44	5	176	0	252	1	644	6	1072	0.56	11	194	6	319	0	922	17	1435	1.18	1
chr1	14646501	14647500	0	129	0	184	2	468	2	781	0.26	6	268	2	653	4	1982	12	2903	0.41	2	191	2	176	1	401	5	768	0.65	0.44	5	176	0	252	1	644	6	1072	0.56	11	194	6	319	0	922	17	1435	1.18	1
chr1	14660001	14661000	3	4	1	143	4	914	8	1061	0.75	9	9	0	218	6	1367	15	1594	0.94	0	0	0	98	4	650	4	748	0.53	0.74	1	1	0	116	0	754	1	871	0.11	2	2	1	217	3	1425	6	1644	0.36	3
chr1	14660001	14661000	3	4	1	143	4	914	8	1061	0.75	9	9	0	218	6	1367	15	1594	0.94	0	0	0	98	4	650	4	748	0.53	0.74	1	1	0	116	0	754	1	871	0.11	2	2	1	217	3	1425	6	1644	0.36	3
chr1	14675001	14676000	6	147	3	799	6	2158	15	3104	0.48	8	127	2	697	2	1902	12	2726	0.44	4	153	4	867	16	2249	24	3269	0.73	0.55	2	93	2	532	2	1505	6	2130	0.28	4	115	0	576	3	1648	7	2339	0.3	3
chr1	14675001	14676000	6	147	3	799	6	2158	15	3104	0.48	8	127	2	697	2	1902	12	2726	0.44	4	153	4	867	16	2249	24	3269	0.73	0.55	2	93	2	532	2	1505	6	2130	0.28	4	115	0	576	3	1648	7	2339	0.3	3
chr1	14711501	14712500	36	61	0	117	3	282	39	460	8.48	51	91	1	157	3	391	55	639	8.61	77	110	1	196	5	487	83	793	10.47	9.18667	70	118	0	209	0	525	70	852	8.22	101	200	2	352	1	885	104	1437	7.24	29
chr1	14711501	14712500	36	61	0	117	3	282	39	460	8.48	51	91	1	157	3	391	55	639	8.61	77	110	1	196	5	487	83	793	10.47	9.18667	70	118	0	209	0	525	70	852	8.22	101	200	2	352	1	885	104	1437	7.24	29
chr1	14797501	14798500	85	167	3	734	9	1852	97	2753	3.52	164	325	7	1482	17	3455	188	5262	3.57	82	207	1	822	12	2006	95	3035	3.13	3.40667	162	253	3	1027	9	2419	174	3699	4.7	141	236	4	995	12	2286	157	3517	4.46	172
chr1	14797501	14798500	85	167	3	734	9	1852	97	2753	3.52	164	325	7	1482	17	3455	188	5262	3.57	82	207	1	822	12	2006	95	3035	3.13	3.40667	162	253	3	1027	9	2419	174	3699	4.7	141	236	4	995	12	2286	157	3517	4.46	172
chr1	14798001	14799000	78	150	3	686	9	1751	90	2587	3.48	158	314	5	1450	16	3408	179	5172	3.46	65	169	1	709	12	1744	78	2622	2.97	3.30333	139	217	3	939	6	2247	148	3403	4.35	137	230	4	977	12	2244	153	3451	4.43	139
chr1	14798001	14799000	78	150	3	686	9	1751	90	2587	3.48	158	314	5	1450	16	3408	179	5172	3.46	65	169	1	709	12	1744	78	2622	2.97	3.30333	139	217	3	939	6	2247	148	3403	4.35	137	230	4	977	12	2244	153	3451	4.43	139
chr1	14819501	14820500	610	939	13	2789	194	6539	817	10267	7.96	320	468	3	1390	69	3269	392	5127	7.65	740	1173	17	3482	250	8171	1007	12826	7.85	7.82	660	1005	12	2984	36	7008	708	10997	6.44	677	959	11	2855	107	6680	795	10494	7.58	107
chr1	14819501	14820500	610	939	13	2789	194	6539	817	10267	7.96	320	468	3	1390	69	3269	392	5127	7.65	740	1173	17	3482	250	8171	1007	12826	7.85	7.82	660	1005	12	2984	36	7008	708	10997	6.44	677	959	11	2855	107	6680	795	10494	7.58	107
chr1	14820001	14821000	405	704	9	1388	186	4424	600	6516	9.21	213	351	1	692	69	2217	283	3260	8.68	479	879	4	1733	243	5527	726	8139	8.92	8.93667	438	753	2	1482	26	4742	466	6977	6.68	473	719	7	1423	104	4522	584	6664	8.76	76
chr1	14820001	14821000	405	704	9	1388	186	4424	600	6516	9.21	213	351	1	692	69	2217	283	3260	8.68	479	879	4	1733	243	5527	726	8139	8.92	8.93667	438	753	2	1482	26	4742	466	6977	6.68	473	719	7	1423	104	4522	584	6664	8.76	76
chr1	14837501	14838500	149	221	5	351	5	1277	159	1849	8.6	347	436	2	645	12	2577	361	3658	9.87	200	267	4	453	5	1459	209	2179	9.59	9.35333	366	393	4	703	9	2112	379	3208	11.81	268	326	8	567	9	1830	285	2723	10.47	227
chr1	14837501	14838500	149	221	5	351	5	1277	159	1849	8.6	347	436	2	645	12	2577	361	3658	9.87	200	267	4	453	5	1459	209	2179	9.59	9.35333	366	393	4	703	9	2112	379	3208	11.81	268	326	8	567	9	1830	285	2723	10.47	227
chr1	14838001	14839000	323	417	5	434	8	1892	336	2743	12.25	589	709	3	764	16	3456	608	4929	12.34	441	535	4	568	10	2316	455	3419	13.31	12.6333	824	898	4	919	21	3714	849	5531	15.35	595	681	8	719	16	2963	619	4363	14.19	290
chr1	14838001	14839000	323	417	5	434	8	1892	336	2743	12.25	589	709	3	764	16	3456	608	4929	12.34	441	535	4	568	10	2316	455	3419	13.31	12.6333	824	898	4	919	21	3714	849	5531	15.35	595	681	8	719	16	2963	619	4363	14.19	290
chr1	14865001	14866000	182	229	3	926	8	1085	193	2240	8.62	154	218	6	785	2	1103	162	2106	7.69	246	307	3	1214	5	1442	254	2963	8.57	8.29333	187	274	4	1118	13	1417	204	2809	7.26	127	203	3	827	2	1162	132	2192	6.02	46
chr1	14865001	14866000	182	229	3	926	8	1085	193	2240	8.62	154	218	6	785	2	1103	162	2106	7.69	246	307	3	1214	5	1442	254	2963	8.57	8.29333	187	274	4	1118	13	1417	204	2809	7.26	127	203	3	827	2	1162	132	2192	6.02	46
chr1	14865501	14866500	426	880	9	1601	17	3455	452	5936	7.61	305	691	10	1259	7	2958	322	4908	6.56	543	1123	8	2064	17	4405	568	7592	7.48	7.21667	316	1027	5	1905	17	4254	338	7186	4.7	226	747	7	1402	7	3326	240	5475	4.38	57
chr1	14865501	14866500	426	880	9	1601	17	3455	452	5936	7.61	305	691	10	1259	7	2958	322	4908	6.56	543	1123	8	2064	17	4405	568	7592	7.48	7.21667	316	1027	5	1905	17	4254	338	7186	4.7	226	747	7	1402	7	3326	240	5475	4.38	57
chr1	14866001	14867000	292	702	6	802	11	2654	309	4158	7.43	188	513	4	601	7	2122	199	3236	6.15	308	830	5	883	12	3032	325	4745	6.85	6.81	136	771	1	841	4	2963	141	4575	3.08	137	616	6	773	10	2617	153	4006	3.82	23
chr1	14866001	14867000	292	702	6	802	11	2654	309	4158	7.43	188	513	4	601	7	2122	199	3236	6.15	308	830	5	883	12	3032	325	4745	6.85	6.81	136	771	1	841	4	2963	141	4575	3.08	137	616	6	773	10	2617	153	4006	3.82	23
chr1	14866501	14867500	48	51	0	176	6	601	54	828	6.52	31	32	0	126	2	412	33	570	5.79	12	18	0	62	1	180	13	260	5	5.77	7	18	0	78	0	276	7	372	1.88	38	72	2	281	6	966	46	1319	3.49	11
chr1	14866501	14867500	48	51	0	176	6	601	54	828	6.52	31	32	0	126	2	412	33	570	5.79	12	18	0	62	1	180	13	260	5	5.77	7	18	0	78	0	276	7	372	1.88	38	72	2	281	6	966	46	1319	3.49	11
chr1	14867001	14868000	0	0	0	49	4	317	4	366	1.09	0	0	0	35	0	213	0	248	0	1	4	0	29	1	111	2	144	1.39	0.826667	0	0	0	24	0	150	0	174	0	0	0	0	83	1	513	1	596	0.17	0
chr1	14867001	14868000	0	0	0	49	4	317	4	366	1.09	0	0	0	35	0	213	0	248	0	1	4	0	29	1	111	2	144	1.39	0.826667	0	0	0	24	0	150	0	174	0	0	0	0	83	1	513	1	596	0.17	0
chr1	14878501	14879500	210	244	0	393	4	1000	214	1637	13.07	415	485	7	679	5	1783	427	2947	14.49	227	266	2	321	3	974	232	1561	14.86	14.14	282	331	1	425	9	1219	292	1975	14.78	236	284	3	334	1	1086	240	1704	14.08	480
chr1	14878501	14879500	210	244	0	393	4	1000	214	1637	13.07	415	485	7	679	5	1783	427	2947	14.49	227	266	2	321	3	974	232	1561	14.86	14.14	282	331	1	425	9	1219	292	1975	14.78	236	284	3	334	1	1086	240	1704	14.08	480
chr1	14883501	14884500	0	0	0	33	1	267	1	300	0.33	0	0	0	123	2	1010	2	1133	0.18	0	0	0	32	5	288	5	320	1.56	0.69	0	0	1	68	0	536	1	604	0.17	0	0	0	57	0	467	0	524	0	0
chr1	14883501	14884500	0	0	0	33	1	267	1	300	0.33	0	0	0	123	2	1010	2	1133	0.18	0	0	0	32	5	288	5	320	1.56	0.69	0	0	1	68	0	536	1	604	0.17	0	0	0	57	0	467	0	524	0	0
chr1	14894501	14895500	491	531	4	518	4	1442	499	2491	20.03	968	992	6	1069	6	3043	980	5104	19.2	579	598	4	612	6	1701	589	2911	20.23	19.82	636	669	2	726	6	2007	644	3402	18.93	752	781	2	784	11	2258	765	3823	20.01	1380
chr1	14894501	14895500	491	531	4	518	4	1442	499	2491	20.03	968	992	6	1069	6	3043	980	5104	19.2	579	598	4	612	6	1701	589	2911	20.23	19.82	636	669	2	726	6	2007	644	3402	18.93	752	781	2	784	11	2258	765	3823	20.01	1380
chr1	14895501	14896500	157	265	0	375	5	945	162	1585	10.22	485	669	2	939	12	2595	499	4203	11.87	109	180	3	295	4	538	116	1013	11.45	11.18	396	434	0	626	13	1561	409	2621	15.6	299	393	0	572	10	1341	309	2306	13.4	254
chr1	14895501	14896500	157	265	0	375	5	945	162	1585	10.22	485	669	2	939	12	2595	499	4203	11.87	109	180	3	295	4	538	116	1013	11.45	11.18	396	434	0	626	13	1561	409	2621	15.6	299	393	0	572	10	1341	309	2306	13.4	254
chr1	14896001	14897000	188	303	1	778	10	1656	199	2737	7.27	541	737	2	1721	20	3960	563	6418	8.77	139	214	5	664	6	1188	150	2066	7.26	7.76667	429	472	1	1044	18	2293	448	3809	11.76	347	449	2	1208	12	2441	361	4098	8.81	301
chr1	14896001	14897000	188	303	1	778	10	1656	199	2737	7.27	541	737	2	1721	20	3960	563	6418	8.77	139	214	5	664	6	1188	150	2066	7.26	7.76667	429	472	1	1044	18	2293	448	3809	11.76	347	449	2	1208	12	2441	361	4098	8.81	301
chr1	14935501	14936500	37	46	0	174	2	455	39	675	5.78	52	60	2	211	2	482	56	753	7.44	27	36	1	133	1	322	29	491	5.91	6.37667	82	95	1	325	2	736	85	1156	7.35	82	87	5	308	3	668	90	1063	8.47	25
chr1	14935501	14936500	37	46	0	174	2	455	39	675	5.78	52	60	2	211	2	482	56	753	7.44	27	36	1	133	1	322	29	491	5.91	6.37667	82	95	1	325	2	736	85	1156	7.35	82	87	5	308	3	668	90	1063	8.47	25
chr1	14944501	14945500	78	86	1	282	33	834	112	1202	9.32	157	182	4	609	49	1888	210	2679	7.84	67	79	1	254	22	685	90	1018	8.84	8.66667	92	101	1	313	4	1011	97	1425	6.81	95	115	0	392	30	1159	125	1666	7.5	88
chr1	14944501	14945500	78	86	1	282	33	834	112	1202	9.32	157	182	4	609	49	1888	210	2679	7.84	67	79	1	254	22	685	90	1018	8.84	8.66667	92	101	1	313	4	1011	97	1425	6.81	95	115	0	392	30	1159	125	1666	7.5	88
chr1	14945001	14946000	71	76	1	247	33	789	105	1112	9.44	157	182	4	609	49	1888	210	2679	7.84	52	57	1	177	22	586	75	820	9.15	8.81	90	99	1	304	4	1000	95	1403	6.77	87	103	0	352	30	1099	117	1554	7.53	90
chr1	14945001	14946000	71	76	1	247	33	789	105	1112	9.44	157	182	4	609	49	1888	210	2679	7.84	52	57	1	177	22	586	75	820	9.15	8.81	90	99	1	304	4	1000	95	1403	6.77	87	103	0	352	30	1099	117	1554	7.53	90
chr1	14980501	14981500	5	9	0	23	0	60	5	92	5.43	37	45	0	42	0	223	37	310	11.94	16	31	0	81	0	257	16	369	4.34	7.23667	24	29	0	36	0	149	24	214	11.21	33	36	0	33	1	177	34	246	13.82	38
chr1	14980501	14981500	5	9	0	23	0	60	5	92	5.43	37	45	0	42	0	223	37	310	11.94	16	31	0	81	0	257	16	369	4.34	7.23667	24	29	0	36	0	149	24	214	11.21	33	36	0	33	1	177	34	246	13.82	38
chr1	15005001	15006000	284	326	4	491	4	956	292	1773	16.47	764	908	6	1523	15	3245	785	5676	13.83	303	355	2	569	2	1314	307	2238	13.72	14.6733	352	422	2	704	7	1471	361	2597	13.9	407	526	3	832	6	1879	416	3237	12.85	473
chr1	15005001	15006000	284	326	4	491	4	956	292	1773	16.47	764	908	6	1523	15	3245	785	5676	13.83	303	355	2	569	2	1314	307	2238	13.72	14.6733	352	422	2	704	7	1471	361	2597	13.9	407	526	3	832	6	1879	416	3237	12.85	473
chr1	15005501	15006500	284	326	4	491	4	956	292	1773	16.47	779	924	7	1615	17	3421	803	5960	13.47	303	355	2	569	2	1314	307	2238	13.72	14.5533	348	418	2	694	7	1455	357	2567	13.91	407	526	3	832	6	1879	416	3237	12.85	473
chr1	15005501	15006500	284	326	4	491	4	956	292	1773	16.47	779	924	7	1615	17	3421	803	5960	13.47	303	355	2	569	2	1314	307	2238	13.72	14.5533	348	418	2	694	7	1455	357	2567	13.91	407	526	3	832	6	1879	416	3237	12.85	473
chr1	15032501	15033500	0	0	2	40	0	107	2	147	1.36	0	0	1	199	0	529	1	728	0.14	0	0	0	40	0	104	0	144	0	0.5	0	0	0	40	0	101	0	141	0	0	0	5	70	1	196	6	266	2.26	0
chr1	15032501	15033500	0	0	2	40	0	107	2	147	1.36	0	0	1	199	0	529	1	728	0.14	0	0	0	40	0	104	0	144	0	0.5	0	0	0	40	0	101	0	141	0	0	0	5	70	1	196	6	266	2.26	0
chr1	15033001	15034000	6	9	3	171	3	668	12	848	1.42	20	24	2	600	5	2125	27	2749	0.98	0	1	0	70	0	216	0	287	0	0.8	3	3	0	90	2	326	5	419	1.19	10	10	6	229	4	830	20	1069	1.87	14
chr1	15033001	15034000	6	9	3	171	3	668	12	848	1.42	20	24	2	600	5	2125	27	2749	0.98	0	1	0	70	0	216	0	287	0	0.8	3	3	0	90	2	326	5	419	1.19	10	10	6	229	4	830	20	1069	1.87	14
chr1	15043001	15044000	35	205	1	446	0	525	36	1176	3.06	39	118	3	286	0	439	42	843	4.98	48	295	2	656	1	856	51	1807	2.82	3.62	147	272	3	778	1	1096	151	2146	7.04	105	305	6	688	4	953	115	1946	5.91	168
chr1	15043001	15044000	35	205	1	446	0	525	36	1176	3.06	39	118	3	286	0	439	42	843	4.98	48	295	2	656	1	856	51	1807	2.82	3.62	147	272	3	778	1	1096	151	2146	7.04	105	305	6	688	4	953	115	1946	5.91	168
chr1	15043501	15044500	229	484	4	994	10	1588	243	3066	7.93	446	648	6	1404	22	3316	474	5368	8.83	309	721	5	1338	7	2123	321	4182	7.68	8.14667	554	787	6	1713	10	2554	570	5054	11.28	380	693	10	1397	14	2087	404	4177	9.67	511
chr1	15043501	15044500	229	484	4	994	10	1588	243	3066	7.93	446	648	6	1404	22	3316	474	5368	8.83	309	721	5	1338	7	2123	321	4182	7.68	8.14667	554	787	6	1713	10	2554	570	5054	11.28	380	693	10	1397	14	2087	404	4177	9.67	511
chr1	15044001	15045000	266	359	5	707	11	1498	282	2564	11	533	662	4	1382	23	3663	560	5707	9.81	329	496	3	822	6	1642	338	2960	11.42	10.7433	530	641	4	1186	11	2174	545	4001	13.62	363	482	5	897	16	1682	384	3061	12.54	485
chr1	15044001	15045000	266	359	5	707	11	1498	282	2564	11	533	662	4	1382	23	3663	560	5707	9.81	329	496	3	822	6	1642	338	2960	11.42	10.7433	530	641	4	1186	11	2174	545	4001	13.62	363	482	5	897	16	1682	384	3061	12.54	485
chr1	15080001	15081000	62	66	0	274	16	1075	78	1415	5.51	354	370	9	1147	6	1910	369	3427	10.77	23	24	1	161	6	818	30	1003	2.99	6.42333	420	443	7	1436	13	2704	440	4583	9.6	274	285	7	968	5	2290	286	3543	8.07	189
chr1	15080001	15081000	62	66	0	274	16	1075	78	1415	5.51	354	370	9	1147	6	1910	369	3427	10.77	23	24	1	161	6	818	30	1003	2.99	6.42333	420	443	7	1436	13	2704	440	4583	9.6	274	285	7	968	5	2290	286	3543	8.07	189
chr1	15080501	15081500	209	233	2	654	20	2358	231	3245	7.12	353	421	9	1076	5	3191	367	4688	7.83	220	237	3	646	11	2503	234	3386	6.91	7.28667	585	753	7	1905	37	6340	629	8998	6.99	409	564	9	1486	11	5114	429	7164	5.99	162
chr1	15080501	15081500	209	233	2	654	20	2358	231	3245	7.12	353	421	9	1076	5	3191	367	4688	7.83	220	237	3	646	11	2503	234	3386	6.91	7.28667	585	753	7	1905	37	6340	629	8998	6.99	409	564	9	1486	11	5114	429	7164	5.99	162
chr1	15081001	15082000	147	167	2	380	4	1283	153	1830	8.36	181	242	5	563	1	1868	187	2673	7	197	213	2	485	5	1685	204	2383	8.56	7.97333	409	563	4	1311	24	4413	437	6287	6.95	266	412	7	956	7	3241	280	4609	6.08	77
chr1	15081001	15082000	147	167	2	380	4	1283	153	1830	8.36	181	242	5	563	1	1868	187	2673	7	197	213	2	485	5	1685	204	2383	8.56	7.97333	409	563	4	1311	24	4413	437	6287	6.95	266	412	7	956	7	3241	280	4609	6.08	77
chr1	15140001	15141000	6	11	0	46	0	120	6	177	3.39	75	104	1	409	1	932	77	1445	5.33	8	16	0	63	1	132	9	211	4.27	4.33	31	32	1	128	1	264	33	424	7.78	12	15	0	61	0	153	12	229	5.24	23
chr1	15140001	15141000	6	11	0	46	0	120	6	177	3.39	75	104	1	409	1	932	77	1445	5.33	8	16	0	63	1	132	9	211	4.27	4.33	31	32	1	128	1	264	33	424	7.78	12	15	0	61	0	153	12	229	5.24	23
chr1	15140501	15141500	6	11	0	16	0	73	6	100	6	76	105	0	162	1	573	77	840	9.17	8	16	0	24	1	80	9	120	7.5	7.55667	31	32	1	48	1	160	33	240	13.75	12	15	0	23	0	93	12	131	9.16	23
chr1	15140501	15141500	6	11	0	16	0	73	6	100	6	76	105	0	162	1	573	77	840	9.17	8	16	0	24	1	80	9	120	7.5	7.55667	31	32	1	48	1	160	33	240	13.75	12	15	0	23	0	93	12	131	9.16	23
chr1	15143501	15144500	124	190	0	505	2	871	126	1566	8.05	316	412	7	943	3	1538	326	2893	11.27	188	242	7	626	1	1093	196	1961	9.99	9.77	533	677	9	1422	4	2333	546	4432	12.32	381	499	9	1147	14	1909	404	3555	11.36	203
chr1	15143501	15144500	124	190	0	505	2	871	126	1566	8.05	316	412	7	943	3	1538	326	2893	11.27	188	242	7	626	1	1093	196	1961	9.99	9.77	533	677	9	1422	4	2333	546	4432	12.32	381	499	9	1147	14	1909	404	3555	11.36	203
chr1	15144001	15145000	115	175	0	475	2	772	117	1422	8.23	296	377	7	869	2	1364	305	2610	11.69	167	204	7	548	1	891	175	1643	10.65	10.19	525	662	9	1390	4	2203	538	4255	12.64	366	475	9	1099	14	1759	389	3333	11.67	147
chr1	15144001	15145000	115	175	0	475	2	772	117	1422	8.23	296	377	7	869	2	1364	305	2610	11.69	167	204	7	548	1	891	175	1643	10.65	10.19	525	662	9	1390	4	2203	538	4255	12.64	366	475	9	1099	14	1759	389	3333	11.67	147
chr1	15147001	15148000	22	32	0	159	0	176	22	367	5.99	51	70	1	345	1	380	53	795	6.67	31	38	2	176	0	203	33	417	7.91	6.85667	25	46	2	236	0	256	27	538	5.02	33	65	1	326	1	353	35	744	4.7	13
chr1	15147001	15148000	22	32	0	159	0	176	22	367	5.99	51	70	1	345	1	380	53	795	6.67	31	38	2	176	0	203	33	417	7.91	6.85667	25	46	2	236	0	256	27	538	5.02	33	65	1	326	1	353	35	744	4.7	13
chr1	15175501	15176500	8	24	0	122	3	361	11	507	2.17	22	52	0	236	0	678	22	966	2.28	0	17	1	118	0	289	1	424	0.24	1.56333	0	16	1	126	1	232	2	374	0.53	4	19	1	108	1	300	6	427	1.41	13
chr1	15175501	15176500	8	24	0	122	3	361	11	507	2.17	22	52	0	236	0	678	22	966	2.28	0	17	1	118	0	289	1	424	0.24	1.56333	0	16	1	126	1	232	2	374	0.53	4	19	1	108	1	300	6	427	1.41	13
chr1	15186501	15187500	94	102	3	555	24	3822	121	4479	2.7	196	211	5	1101	18	5343	219	6655	3.29	120	125	3	639	19	4482	142	5246	2.71	2.9	149	156	6	755	13	3486	168	4397	3.82	139	148	1	555	8	2583	148	3286	4.5	106
chr1	15186501	15187500	94	102	3	555	24	3822	121	4479	2.7	196	211	5	1101	18	5343	219	6655	3.29	120	125	3	639	19	4482	142	5246	2.71	2.9	149	156	6	755	13	3486	168	4397	3.82	139	148	1	555	8	2583	148	3286	4.5	106
chr1	15187001	15188000	217	246	4	807	37	4044	258	5097	5.06	380	414	8	1391	46	5572	434	7377	5.88	252	286	3	919	36	4716	291	5921	4.91	5.28333	242	259	6	863	26	3475	274	4597	5.96	204	225	2	657	14	2616	220	3498	6.29	118
chr1	15187001	15188000	217	246	4	807	37	4044	258	5097	5.06	380	414	8	1391	46	5572	434	7377	5.88	252	286	3	919	36	4716	291	5921	4.91	5.28333	242	259	6	863	26	3475	274	4597	5.96	204	225	2	657	14	2616	220	3498	6.29	118
chr1	15288001	15289000	0	0	1	545	9	1473	10	2018	0.5	0	0	3	1653	21	4144	24	5797	0.41	0	0	0	322	2	835	2	1157	0.17	0.36	0	0	5	673	10	1682	15	2355	0.64	0	0	13	1097	11	2781	24	3878	0.62	0
chr1	15288001	15289000	0	0	1	545	9	1473	10	2018	0.5	0	0	3	1653	21	4144	24	5797	0.41	0	0	0	322	2	835	2	1157	0.17	0.36	0	0	5	673	10	1682	15	2355	0.64	0	0	13	1097	11	2781	24	3878	0.62	0
chr1	15288501	15289500	0	0	1	545	9	1473	10	2018	0.5	0	0	3	1653	21	4144	24	5797	0.41	0	0	0	322	2	835	2	1157	0.17	0.36	0	0	5	673	10	1682	15	2355	0.64	0	0	13	1097	11	2781	24	3878	0.62	0
chr1	15288501	15289500	0	0	1	545	9	1473	10	2018	0.5	0	0	3	1653	21	4144	24	5797	0.41	0	0	0	322	2	835	2	1157	0.17	0.36	0	0	5	673	10	1682	15	2355	0.64	0	0	13	1097	11	2781	24	3878	0.62	0
chr1	15293001	15294000	200	333	7	555	8	1887	215	2775	7.75	272	360	6	602	6	2065	284	3027	9.38	227	380	3	634	9	2157	239	3171	7.54	8.22333	419	443	2	743	19	2560	440	3746	11.75	294	406	1	685	9	2391	304	3482	8.73	98
chr1	15293001	15294000	200	333	7	555	8	1887	215	2775	7.75	272	360	6	602	6	2065	284	3027	9.38	227	380	3	634	9	2157	239	3171	7.54	8.22333	419	443	2	743	19	2560	440	3746	11.75	294	406	1	685	9	2391	304	3482	8.73	98
chr1	15293001	15294000	200	333	7	555	8	1887	215	2775	7.75	272	360	6	602	6	2065	284	3027	9.38	227	380	3	634	9	2157	239	3171	7.54	8.22333	419	443	2	743	19	2560	440	3746	11.75	294	406	1	685	9	2391	304	3482	8.73	98
chr1	15293001	15294000	200	333	7	555	8	1887	215	2775	7.75	272	360	6	602	6	2065	284	3027	9.38	227	380	3	634	9	2157	239	3171	7.54	8.22333	419	443	2	743	19	2560	440	3746	11.75	294	406	1	685	9	2391	304	3482	8.73	98
chr1	15293501	15294500	200	333	7	555	8	1887	215	2775	7.75	272	360	6	602	6	2065	284	3027	9.38	227	380	3	634	9	2157	239	3171	7.54	8.22333	419	443	2	743	19	2560	440	3746	11.75	294	406	1	685	9	2391	304	3482	8.73	98
chr1	15293501	15294500	200	333	7	555	8	1887	215	2775	7.75	272	360	6	602	6	2065	284	3027	9.38	227	380	3	634	9	2157	239	3171	7.54	8.22333	419	443	2	743	19	2560	440	3746	11.75	294	406	1	685	9	2391	304	3482	8.73	98
chr1	15293501	15294500	200	333	7	555	8	1887	215	2775	7.75	272	360	6	602	6	2065	284	3027	9.38	227	380	3	634	9	2157	239	3171	7.54	8.22333	419	443	2	743	19	2560	440	3746	11.75	294	406	1	685	9	2391	304	3482	8.73	98
chr1	15293501	15294500	200	333	7	555	8	1887	215	2775	7.75	272	360	6	602	6	2065	284	3027	9.38	227	380	3	634	9	2157	239	3171	7.54	8.22333	419	443	2	743	19	2560	440	3746	11.75	294	406	1	685	9	2391	304	3482	8.73	98
chr1	15305001	15306000	99	207	5	595	6	1708	110	2510	4.38	356	532	5	1446	14	3979	375	5957	6.3	126	229	6	617	8	1562	140	2408	5.81	5.49667	210	280	0	680	8	1697	218	2657	8.2	309	406	8	1115	7	3060	324	4581	7.07	185
chr1	15305001	15306000	99	207	5	595	6	1708	110	2510	4.38	356	532	5	1446	14	3979	375	5957	6.3	126	229	6	617	8	1562	140	2408	5.81	5.49667	210	280	0	680	8	1697	218	2657	8.2	309	406	8	1115	7	3060	324	4581	7.07	185
chr1	15305501	15306500	99	207	4	472	6	1566	109	2245	4.86	356	532	4	1150	13	3685	373	5367	6.95	126	229	5	467	5	1377	136	2073	6.56	6.12333	210	280	0	527	8	1553	218	2360	9.24	309	406	8	893	7	2894	324	4193	7.73	185
chr1	15305501	15306500	99	207	4	472	6	1566	109	2245	4.86	356	532	4	1150	13	3685	373	5367	6.95	126	229	5	467	5	1377	136	2073	6.56	6.12333	210	280	0	527	8	1553	218	2360	9.24	309	406	8	893	7	2894	324	4193	7.73	185
chr1	15331001	15332000	20	57	0	51	4	242	24	350	6.86	103	176	0	161	1	641	104	978	10.63	59	92	2	85	1	390	62	567	10.93	9.47333	45	66	0	57	4	263	49	386	12.69	50	174	0	152	3	708	53	1034	5.13	200
chr1	15331001	15332000	20	57	0	51	4	242	24	350	6.86	103	176	0	161	1	641	104	978	10.63	59	92	2	85	1	390	62	567	10.93	9.47333	45	66	0	57	4	263	49	386	12.69	50	174	0	152	3	708	53	1034	5.13	200
chr1	15331501	15332500	20	60	0	60	4	261	24	381	6.3	154	263	0	408	1	1166	155	1837	8.44	62	101	2	109	4	441	68	651	10.45	8.39667	61	85	0	109	4	371	65	565	11.5	67	204	0	241	7	897	74	1342	5.51	226
chr1	15331501	15332500	20	60	0	60	4	261	24	381	6.3	154	263	0	408	1	1166	155	1837	8.44	62	101	2	109	4	441	68	651	10.45	8.39667	61	85	0	109	4	371	65	565	11.5	67	204	0	241	7	897	74	1342	5.51	226
chr1	15369501	15370500	30	73	1	288	2	669	33	1030	3.2	111	217	1	873	9	2123	121	3213	3.77	50	103	2	378	3	950	55	1431	3.84	3.60333	78	127	1	602	2	1213	81	1942	4.17	45	103	23	441	73	967	141	1511	9.33	98
chr1	15369501	15370500	30	73	1	288	2	669	33	1030	3.2	111	217	1	873	9	2123	121	3213	3.77	50	103	2	378	3	950	55	1431	3.84	3.60333	78	127	1	602	2	1213	81	1942	4.17	45	103	23	441	73	967	141	1511	9.33	98
chr1	15370001	15371000	35	84	0	368	3	882	38	1334	2.85	144	262	4	1131	11	2831	159	4224	3.76	58	126	1	526	8	1353	67	2005	3.34	3.31667	93	143	1	672	2	1404	96	2219	4.33	41	103	24	466	74	1033	139	1602	8.68	143
chr1	15370001	15371000	35	84	0	368	3	882	38	1334	2.85	144	262	4	1131	11	2831	159	4224	3.76	58	126	1	526	8	1353	67	2005	3.34	3.31667	93	143	1	672	2	1404	96	2219	4.33	41	103	24	466	74	1033	139	1602	8.68	143
chr1	15465001	15466000	0	0	8	842	0	0	8	842	0.95	17	17	2	375	0	66	19	458	4.15	3	3	10	809	0	14	13	826	1.57	2.22333	0	0	5	725	0	0	5	725	0.69	0	0	6	764	0	0	6	764	0.79	0
chr1	15465001	15466000	0	0	8	842	0	0	8	842	0.95	17	17	2	375	0	66	19	458	4.15	3	3	10	809	0	14	13	826	1.57	2.22333	0	0	5	725	0	0	5	725	0.69	0	0	6	764	0	0	6	764	0.79	0
chr1	15546001	15547000	403	442	7	603	5	2315	415	3360	12.35	380	416	2	689	10	2663	392	3768	10.4	465	495	2	652	11	2253	478	3400	14.06	12.27	381	402	0	407	8	1240	389	2049	18.98	392	420	1	518	7	1815	400	2753	14.53	42
chr1	15546001	15547000	403	442	7	603	5	2315	415	3360	12.35	380	416	2	689	10	2663	392	3768	10.4	465	495	2	652	11	2253	478	3400	14.06	12.27	381	402	0	407	8	1240	389	2049	18.98	392	420	1	518	7	1815	400	2753	14.53	42
chr1	15558001	15559000	53	54	0	157	4	741	57	952	5.99	134	144	1	457	14	2163	149	2764	5.39	45	51	1	137	4	652	50	840	5.95	5.77667	89	93	1	260	3	1142	93	1495	6.22	118	123	4	355	40	1632	162	2110	7.68	86
chr1	15558001	15559000	53	54	0	157	4	741	57	952	5.99	134	144	1	457	14	2163	149	2764	5.39	45	51	1	137	4	652	50	840	5.95	5.77667	89	93	1	260	3	1142	93	1495	6.22	118	123	4	355	40	1632	162	2110	7.68	86
chr1	15558501	15559500	53	54	0	157	4	741	57	952	5.99	134	144	1	457	14	2163	149	2764	5.39	45	51	1	137	4	652	50	840	5.95	5.77667	89	93	1	260	3	1142	93	1495	6.22	118	123	4	355	40	1632	162	2110	7.68	86
chr1	15558501	15559500	53	54	0	157	4	741	57	952	5.99	134	144	1	457	14	2163	149	2764	5.39	45	51	1	137	4	652	50	840	5.95	5.77667	89	93	1	260	3	1142	93	1495	6.22	118	123	4	355	40	1632	162	2110	7.68	86
chr1	15591001	15592000	409	543	1	451	9	2640	419	3634	11.53	227	327	0	271	6	1592	233	2190	10.64	439	628	2	520	11	3044	452	4192	10.78	10.9833	458	671	0	557	18	3272	476	4500	10.58	300	485	2	402	1	2350	303	3237	9.36	75
chr1	15591001	15592000	409	543	1	451	9	2640	419	3634	11.53	227	327	0	271	6	1592	233	2190	10.64	439	628	2	520	11	3044	452	4192	10.78	10.9833	458	671	0	557	18	3272	476	4500	10.58	300	485	2	402	1	2350	303	3237	9.36	75
chr1	15591501	15592500	409	543	1	451	9	2640	419	3634	11.53	227	327	0	271	6	1592	233	2190	10.64	439	628	2	520	11	3044	452	4192	10.78	10.9833	458	671	0	557	18	3272	476	4500	10.58	300	485	2	402	1	2350	303	3237	9.36	75
chr1	15591501	15592500	409	543	1	451	9	2640	419	3634	11.53	227	327	0	271	6	1592	233	2190	10.64	439	628	2	520	11	3044	452	4192	10.78	10.9833	458	671	0	557	18	3272	476	4500	10.58	300	485	2	402	1	2350	303	3237	9.36	75
chr1	15599001	15600000	4	16	0	16	0	88	4	120	3.33	36	54	0	58	3	341	39	453	8.61	7	16	0	16	0	123	7	155	4.52	5.48667	10	21	0	21	0	77	10	119	8.4	22	25	0	25	0	99	22	149	14.77	11
chr1	15599001	15600000	4	16	0	16	0	88	4	120	3.33	36	54	0	58	3	341	39	453	8.61	7	16	0	16	0	123	7	155	4.52	5.48667	10	21	0	21	0	77	10	119	8.4	22	25	0	25	0	99	22	149	14.77	11
chr1	15599501	15600500	93	159	0	184	3	690	96	1033	9.29	321	442	2	502	8	1942	331	2886	11.47	110	159	0	176	2	760	112	1095	10.23	10.33	141	209	2	229	2	780	145	1218	11.9	209	244	0	272	4	936	213	1452	14.67	143
chr1	15599501	15600500	93	159	0	184	3	690	96	1033	9.29	321	442	2	502	8	1942	331	2886	11.47	110	159	0	176	2	760	112	1095	10.23	10.33	141	209	2	229	2	780	145	1218	11.9	209	244	0	272	4	936	213	1452	14.67	143
chr1	15670001	15671000	10	72	0	160	2	363	12	595	2.02	48	148	5	329	3	660	56	1137	4.93	27	110	4	236	1	517	32	863	3.71	3.55333	41	68	0	121	0	274	41	463	8.86	30	90	0	186	3	530	33	806	4.09	190
chr1	15670001	15671000	10	72	0	160	2	363	12	595	2.02	48	148	5	329	3	660	56	1137	4.93	27	110	4	236	1	517	32	863	3.71	3.55333	41	68	0	121	0	274	41	463	8.86	30	90	0	186	3	530	33	806	4.09	190
chr1	15670501	15671500	10	72	0	160	2	363	12	595	2.02	47	147	5	320	2	636	54	1103	4.9	25	108	3	232	1	508	29	848	3.42	3.44667	41	68	0	121	0	274	41	463	8.86	26	86	0	178	3	510	29	774	3.75	190
chr1	15670501	15671500	10	72	0	160	2	363	12	595	2.02	47	147	5	320	2	636	54	1103	4.9	25	108	3	232	1	508	29	848	3.42	3.44667	41	68	0	121	0	274	41	463	8.86	26	86	0	178	3	510	29	774	3.75	190
chr1	15896001	15897000	93	101	2	214	3	1014	98	1329	7.37	267	286	2	589	11	2597	280	3472	8.06	87	94	0	203	6	965	93	1262	7.37	7.6	87	96	0	166	0	606	87	868	10.02	187	216	5	422	9	1800	201	2438	8.24	162
chr1	15896001	15897000	93	101	2	214	3	1014	98	1329	7.37	267	286	2	589	11	2597	280	3472	8.06	87	94	0	203	6	965	93	1262	7.37	7.6	87	96	0	166	0	606	87	868	10.02	187	216	5	422	9	1800	201	2438	8.24	162
chr1	15900501	15901500	6	13	0	7	0	38	6	58	10.34	20	30	0	16	0	108	20	154	12.99	12	25	0	11	0	94	12	130	9.23	10.8533	11	15	0	7	1	57	12	79	15.19	8	16	1	4	0	28	9	48	18.75	58
chr1	15900501	15901500	6	13	0	7	0	38	6	58	10.34	20	30	0	16	0	108	20	154	12.99	12	25	0	11	0	94	12	130	9.23	10.8533	11	15	0	7	1	57	12	79	15.19	8	16	1	4	0	28	9	48	18.75	58
chr1	15901001	15902000	57	70	0	82	1	234	58	386	15.03	118	176	0	201	1	616	119	993	11.98	57	146	0	162	1	482	58	790	7.34	11.45	67	97	1	112	1	349	69	558	12.37	61	107	1	116	0	335	62	558	11.11	439
chr1	15901001	15902000	57	70	0	82	1	234	58	386	15.03	118	176	0	201	1	616	119	993	11.98	57	146	0	162	1	482	58	790	7.34	11.45	67	97	1	112	1	349	69	558	12.37	61	107	1	116	0	335	62	558	11.11	439
chr1	15928501	15929500	175	255	2	439	4	1135	181	1829	9.9	296	359	2	599	4	1779	302	2737	11.03	194	283	1	477	2	1375	197	2135	9.23	10.0533	537	560	4	972	9	2961	550	4493	12.24	234	341	3	580	3	1528	240	2449	9.8	114
chr1	15928501	15929500	175	255	2	439	4	1135	181	1829	9.9	296	359	2	599	4	1779	302	2737	11.03	194	283	1	477	2	1375	197	2135	9.23	10.0533	537	560	4	972	9	2961	550	4493	12.24	234	341	3	580	3	1528	240	2449	9.8	114
chr1	15929001	15930000	175	255	2	439	4	1135	181	1829	9.9	296	360	2	602	4	1790	302	2752	10.97	194	283	1	477	2	1375	197	2135	9.23	10.0333	537	560	4	972	9	2961	550	4493	12.24	234	341	3	580	3	1528	240	2449	9.8	114
chr1	15929001	15930000	175	255	2	439	4	1135	181	1829	9.9	296	360	2	602	4	1790	302	2752	10.97	194	283	1	477	2	1375	197	2135	9.23	10.0333	537	560	4	972	9	2961	550	4493	12.24	234	341	3	580	3	1528	240	2449	9.8	114
chr1	15946001	15947000	0	0	0	241	0	234	0	475	0	0	0	0	122	0	107	0	229	0	0	0	0	118	0	126	0	244	0	0	0	0	0	261	1	235	1	496	0.2	6	8	0	124	0	132	6	264	2.27	0
chr1	15946001	15947000	0	0	0	241	0	234	0	475	0	0	0	0	122	0	107	0	229	0	0	0	0	118	0	126	0	244	0	0	0	0	0	261	1	235	1	496	0.2	6	8	0	124	0	132	6	264	2.27	0
chr1	16005501	16006500	315	389	2	1403	5	1327	322	3119	10.32	275	349	3	1317	7	1876	285	3542	8.05	278	340	6	1216	12	1225	296	2781	10.64	9.67	60	103	1	425	2	793	63	1321	4.77	324	397	2	1442	3	1396	329	3235	10.17	82
chr1	16005501	16006500	315	389	2	1403	5	1327	322	3119	10.32	275	349	3	1317	7	1876	285	3542	8.05	278	340	6	1216	12	1225	296	2781	10.64	9.67	60	103	1	425	2	793	63	1321	4.77	324	397	2	1442	3	1396	329	3235	10.17	82
chr1	16006001	16007000	547	679	9	2636	13	2185	569	5500	10.35	446	570	8	2027	11	2627	465	5224	8.9	509	628	12	2396	10	2327	531	5351	9.92	9.72333	159	225	1	732	5	1359	165	2316	7.12	529	663	6	2622	13	2281	548	5566	9.85	174
chr1	16006001	16007000	547	679	9	2636	13	2185	569	5500	10.35	446	570	8	2027	11	2627	465	5224	8.9	509	628	12	2396	10	2327	531	5351	9.92	9.72333	159	225	1	732	5	1359	165	2316	7.12	529	663	6	2622	13	2281	548	5566	9.85	174
chr1	16014501	16015500	36	38	0	44	0	224	36	306	11.76	85	89	0	106	1	592	86	787	10.93	38	43	0	73	2	378	40	494	8.1	10.2633	41	41	0	51	7	290	48	382	12.57	119	122	0	117	2	731	121	970	12.47	53
chr1	16014501	16015500	36	38	0	44	0	224	36	306	11.76	85	89	0	106	1	592	86	787	10.93	38	43	0	73	2	378	40	494	8.1	10.2633	41	41	0	51	7	290	48	382	12.57	119	122	0	117	2	731	121	970	12.47	53
chr1	16017501	16018500	21	31	7	240	3	728	31	999	3.1	141	176	12	1135	8	3046	161	4357	3.7	33	39	7	284	1	901	41	1224	3.35	3.38333	95	128	5	914	8	2597	108	3639	2.97	34	44	11	401	6	1361	51	1806	2.82	64
chr1	16017501	16018500	21	31	7	240	3	728	31	999	3.1	141	176	12	1135	8	3046	161	4357	3.7	33	39	7	284	1	901	41	1224	3.35	3.38333	95	128	5	914	8	2597	108	3639	2.97	34	44	11	401	6	1361	51	1806	2.82	64
chr1	16018001	16019000	34	45	7	312	4	876	45	1233	3.65	170	218	14	1348	14	3480	198	5046	3.92	48	50	7	362	3	1055	58	1467	3.95	3.84	139	172	5	1138	8	3050	152	4360	3.49	55	73	11	549	6	1663	72	2285	3.15	84
chr1	16018001	16019000	34	45	7	312	4	876	45	1233	3.65	170	218	14	1348	14	3480	198	5046	3.92	48	50	7	362	3	1055	58	1467	3.95	3.84	139	172	5	1138	8	3050	152	4360	3.49	55	73	11	549	6	1663	72	2285	3.15	84
chr1	16019501	16020500	24	67	2	652	2	1562	28	2281	1.23	105	144	3	935	14	2471	122	3550	3.44	35	97	3	963	6	2285	44	3345	1.32	1.99667	138	157	3	1322	8	3256	149	4735	3.15	61	131	5	1112	6	2698	72	3941	1.83	40
chr1	16019501	16020500	24	67	2	652	2	1562	28	2281	1.23	105	144	3	935	14	2471	122	3550	3.44	35	97	3	963	6	2285	44	3345	1.32	1.99667	138	157	3	1322	8	3256	149	4735	3.15	61	131	5	1112	6	2698	72	3941	1.83	40
chr1	16020501	16021500	252	346	11	1659	20	5513	283	7518	3.76	215	313	2	1487	15	4847	232	6647	3.49	335	452	7	2170	39	7282	381	9904	3.85	3.7	307	477	4	2289	18	7602	329	10368	3.17	269	394	5	1884	14	6105	288	8383	3.44	137
chr1	16020501	16021500	252	346	11	1659	20	5513	283	7518	3.76	215	313	2	1487	15	4847	232	6647	3.49	335	452	7	2170	39	7282	381	9904	3.85	3.7	307	477	4	2289	18	7602	329	10368	3.17	269	394	5	1884	14	6105	288	8383	3.44	137
chr1	16049501	16050500	37	38	0	1243	19	3902	56	5183	1.08	54	60	2	608	5	1942	61	2610	2.34	29	30	5	1248	6	4101	40	5379	0.74	1.38667	44	46	6	523	4	1850	54	2419	2.23	31	36	3	885	9	2854	43	3775	1.14	11
chr1	16049501	16050500	37	38	0	1243	19	3902	56	5183	1.08	54	60	2	608	5	1942	61	2610	2.34	29	30	5	1248	6	4101	40	5379	0.74	1.38667	44	46	6	523	4	1850	54	2419	2.23	31	36	3	885	9	2854	43	3775	1.14	11
chr1	16064501	16065500	0	0	0	40	0	58	0	98	0	16	16	0	133	0	243	16	392	4.08	0	0	0	15	0	21	0	36	0	1.36	0	0	0	39	0	58	0	97	0	0	0	0	75	0	109	0	184	0	0
chr1	16064501	16065500	0	0	0	40	0	58	0	98	0	16	16	0	133	0	243	16	392	4.08	0	0	0	15	0	21	0	36	0	1.36	0	0	0	39	0	58	0	97	0	0	0	0	75	0	109	0	184	0	0
chr1	16076001	16077000	0	3	0	15	0	21	0	39	0	0	7	0	35	0	49	0	91	0	0	5	1	25	0	35	1	65	1.54	0.513333	65	86	1	559	5	1631	71	2276	3.12	0	1	0	5	0	7	0	13	0	20
chr1	16076001	16077000	0	3	0	15	0	21	0	39	0	0	7	0	35	0	49	0	91	0	0	5	1	25	0	35	1	65	1.54	0.513333	65	86	1	559	5	1631	71	2276	3.12	0	1	0	5	0	7	0	13	0	20
chr1	16087501	16088500	12	12	0	43	0	112	12	167	7.19	9	9	0	33	0	84	9	126	7.14	8	9	0	33	0	84	8	126	6.35	6.89333	46	56	0	56	0	208	46	320	14.37	12	15	0	54	0	138	12	207	5.8	65
chr1	16087501	16088500	12	12	0	43	0	112	12	167	7.19	9	9	0	33	0	84	9	126	7.14	8	9	0	33	0	84	8	126	6.35	6.89333	46	56	0	56	0	208	46	320	14.37	12	15	0	54	0	138	12	207	5.8	65
chr1	16088001	16089000	0	0	0	12	0	44	0	56	0	0	0	0	9	0	33	0	42	0	0	0	0	9	0	33	0	42	0	0	46	56	0	56	0	208	46	320	14.37	0	0	0	15	0	55	0	70	0	61
chr1	16088001	16089000	0	0	0	12	0	44	0	56	0	0	0	0	9	0	33	0	42	0	0	0	0	9	0	33	0	42	0	0	46	56	0	56	0	208	46	320	14.37	0	0	0	15	0	55	0	70	0	61
chr1	16093001	16094000	0	70	0	102	0	228	0	400	0	1	339	1	480	2	824	4	1643	0.24	0	122	0	167	0	340	0	629	0	0.08	1	150	1	211	2	348	4	709	0.56	2	210	1	294	1	462	4	966	0.41	1
chr1	16093001	16094000	0	70	0	102	0	228	0	400	0	1	339	1	480	2	824	4	1643	0.24	0	122	0	167	0	340	0	629	0	0.08	1	150	1	211	2	348	4	709	0.56	2	210	1	294	1	462	4	966	0.41	1
chr1	16093001	16094000	0	70	0	102	0	228	0	400	0	1	339	1	480	2	824	4	1643	0.24	0	122	0	167	0	340	0	629	0	0.08	1	150	1	211	2	348	4	709	0.56	2	210	1	294	1	462	4	966	0.41	1
chr1	16093001	16094000	0	70	0	102	0	228	0	400	0	1	339	1	480	2	824	4	1643	0.24	0	122	0	167	0	340	0	629	0	0.08	1	150	1	211	2	348	4	709	0.56	2	210	1	294	1	462	4	966	0.41	1
chr1	16093001	16094000	0	70	0	102	0	228	0	400	0	1	339	1	480	2	824	4	1643	0.24	0	122	0	167	0	340	0	629	0	0.08	1	150	1	211	2	348	4	709	0.56	2	210	1	294	1	462	4	966	0.41	1
chr1	16093001	16094000	0	70	0	102	0	228	0	400	0	1	339	1	480	2	824	4	1643	0.24	0	122	0	167	0	340	0	629	0	0.08	1	150	1	211	2	348	4	709	0.56	2	210	1	294	1	462	4	966	0.41	1
chr1	16093001	16094000	0	70	0	102	0	228	0	400	0	1	339	1	480	2	824	4	1643	0.24	0	122	0	167	0	340	0	629	0	0.08	1	150	1	211	2	348	4	709	0.56	2	210	1	294	1	462	4	966	0.41	1
chr1	16160501	16161500	0	0	11	1064	15	2922	26	3986	0.65	0	0	4	743	6	2032	10	2775	0.36	0	0	2	1255	16	3416	18	4671	0.39	0.466667	0	0	20	1717	48	4694	68	6411	1.06	0	1	0	43	1	117	1	161	0.62	0
chr1	16160501	16161500	0	0	11	1064	15	2922	26	3986	0.65	0	0	4	743	6	2032	10	2775	0.36	0	0	2	1255	16	3416	18	4671	0.39	0.466667	0	0	20	1717	48	4694	68	6411	1.06	0	1	0	43	1	117	1	161	0.62	0
chr1	16161001	16162000	0	0	11	1064	15	2922	26	3986	0.65	0	0	4	743	6	2032	10	2775	0.36	0	0	2	1255	16	3416	18	4671	0.39	0.466667	0	0	20	1717	48	4694	68	6411	1.06	0	1	0	43	1	117	1	161	0.62	0
chr1	16161001	16162000	0	0	11	1064	15	2922	26	3986	0.65	0	0	4	743	6	2032	10	2775	0.36	0	0	2	1255	16	3416	18	4671	0.39	0.466667	0	0	20	1717	48	4694	68	6411	1.06	0	1	0	43	1	117	1	161	0.62	0
chr1	16188001	16189000	164	300	0	295	3	1067	167	1662	10.05	523	1076	4	1042	13	3848	540	5966	9.05	247	413	1	402	4	1486	252	2301	10.95	10.0167	396	659	1	648	12	2369	409	3676	11.13	280	438	4	429	4	1568	288	2435	11.83	269
chr1	16188001	16189000	164	300	0	295	3	1067	167	1662	10.05	523	1076	4	1042	13	3848	540	5966	9.05	247	413	1	402	4	1486	252	2301	10.95	10.0167	396	659	1	648	12	2369	409	3676	11.13	280	438	4	429	4	1568	288	2435	11.83	269
chr1	16188501	16189500	164	300	0	295	3	1067	167	1662	10.05	523	1076	4	1042	13	3848	540	5966	9.05	247	413	1	402	4	1486	252	2301	10.95	10.0167	396	659	1	648	12	2369	409	3676	11.13	280	438	4	429	4	1568	288	2435	11.83	269
chr1	16188501	16189500	164	300	0	295	3	1067	167	1662	10.05	523	1076	4	1042	13	3848	540	5966	9.05	247	413	1	402	4	1486	252	2301	10.95	10.0167	396	659	1	648	12	2369	409	3676	11.13	280	438	4	429	4	1568	288	2435	11.83	269
chr1	16301501	16302500	336	352	6	665	15	3395	357	4412	8.09	870	933	4	1549	26	7527	900	10009	8.99	303	324	2	580	13	2985	318	3889	8.18	8.42	456	485	4	760	12	4358	472	5603	8.42	740	773	3	1008	21	5575	764	7356	10.39	412
chr1	16301501	16302500	336	352	6	665	15	3395	357	4412	8.09	870	933	4	1549	26	7527	900	10009	8.99	303	324	2	580	13	2985	318	3889	8.18	8.42	456	485	4	760	12	4358	472	5603	8.42	740	773	3	1008	21	5575	764	7356	10.39	412
chr1	16302001	16303000	310	321	3	582	15	3289	328	4192	7.82	625	671	2	1118	22	6307	649	8096	8.02	251	264	2	474	13	2709	266	3447	7.72	7.85333	435	461	4	728	12	4314	451	5503	8.2	690	723	3	914	16	5500	709	7137	9.93	216
chr1	16302001	16303000	310	321	3	582	15	3289	328	4192	7.82	625	671	2	1118	22	6307	649	8096	8.02	251	264	2	474	13	2709	266	3447	7.72	7.85333	435	461	4	728	12	4314	451	5503	8.2	690	723	3	914	16	5500	709	7137	9.93	216
chr1	16303001	16304000	59	78	0	104	1	339	60	521	11.52	93	104	1	119	3	433	97	656	14.79	104	124	0	158	1	530	105	812	12.93	13.08	103	113	0	120	2	358	105	591	17.77	76	86	0	96	2	292	78	474	16.46	196
chr1	16303001	16304000	59	78	0	104	1	339	60	521	11.52	93	104	1	119	3	433	97	656	14.79	104	124	0	158	1	530	105	812	12.93	13.08	103	113	0	120	2	358	105	591	17.77	76	86	0	96	2	292	78	474	16.46	196
chr1	16311001	16312000	37	45	0	94	0	165	37	304	12.17	95	126	1	272	3	472	99	870	11.38	62	79	1	181	2	316	65	576	11.28	11.61	46	48	0	95	0	151	46	294	15.65	103	116	1	236	0	365	104	717	14.5	286
chr1	16311001	16312000	37	45	0	94	0	165	37	304	12.17	95	126	1	272	3	472	99	870	11.38	62	79	1	181	2	316	65	576	11.28	11.61	46	48	0	95	0	151	46	294	15.65	103	116	1	236	0	365	104	717	14.5	286
chr1	16312501	16313500	0	0	0	0	0	45	0	45	0	0	0	0	0	0	143	0	143	0	6	8	0	13	0	118	6	139	4.32	1.44	0	0	0	0	0	72	0	72	0	0	0	0	0	0	79	0	79	0	0
chr1	16312501	16313500	0	0	0	0	0	45	0	45	0	0	0	0	0	0	143	0	143	0	6	8	0	13	0	118	6	139	4.32	1.44	0	0	0	0	0	72	0	72	0	0	0	0	0	0	79	0	79	0	0
chr1	16315501	16316500	18	27	0	58	0	395	18	480	3.75	7	8	0	18	0	120	7	146	4.79	6	6	0	12	0	80	6	98	6.12	4.88667	9	9	0	18	0	120	9	147	6.12	21	23	1	33	0	195	22	251	8.76	13
chr1	16315501	16316500	18	27	0	58	0	395	18	480	3.75	7	8	0	18	0	120	7	146	4.79	6	6	0	12	0	80	6	98	6.12	4.88667	9	9	0	18	0	120	9	147	6.12	21	23	1	33	0	195	22	251	8.76	13
chr1	16332501	16333500	3	3	0	76	0	279	3	358	0.84	11	16	0	158	0	549	11	723	1.52	1	1	0	54	0	215	1	270	0.37	0.91	2	2	1	26	0	91	3	119	2.52	8	9	0	78	0	251	8	338	2.37	3
chr1	16332501	16333500	3	3	0	76	0	279	3	358	0.84	11	16	0	158	0	549	11	723	1.52	1	1	0	54	0	215	1	270	0.37	0.91	2	2	1	26	0	91	3	119	2.52	8	9	0	78	0	251	8	338	2.37	3
chr1	16422501	16423500	415	474	5	1108	12	2316	432	3898	11.08	467	536	5	1246	14	2382	486	4164	11.67	424	504	7	1174	15	2209	446	3887	11.47	11.4067	455	645	3	1508	7	2879	465	5032	9.24	508	575	11	1339	6	2595	525	4509	11.64	112
chr1	16422501	16423500	415	474	5	1108	12	2316	432	3898	11.08	467	536	5	1246	14	2382	486	4164	11.67	424	504	7	1174	15	2209	446	3887	11.47	11.4067	455	645	3	1508	7	2879	465	5032	9.24	508	575	11	1339	6	2595	525	4509	11.64	112
chr1	16423001	16424000	299	317	0	173	7	981	306	1471	20.8	342	358	1	186	4	1116	347	1660	20.9	307	336	3	170	5	1012	315	1518	20.75	20.8167	304	430	0	223	3	1317	307	1970	15.58	368	384	0	198	0	1162	368	1744	21.1	70
chr1	16423001	16424000	299	317	0	173	7	981	306	1471	20.8	342	358	1	186	4	1116	347	1660	20.9	307	336	3	170	5	1012	315	1518	20.75	20.8167	304	430	0	223	3	1317	307	1970	15.58	368	384	0	198	0	1162	368	1744	21.1	70
chr1	16481501	16482500	3	27	0	79	2	272	5	378	1.32	25	71	2	207	0	723	27	1001	2.7	12	51	0	150	0	526	12	727	1.65	1.89	16	32	0	98	0	338	16	468	3.42	11	33	0	94	2	322	13	449	2.9	68
chr1	16481501	16482500	3	27	0	79	2	272	5	378	1.32	25	71	2	207	0	723	27	1001	2.7	12	51	0	150	0	526	12	727	1.65	1.89	16	32	0	98	0	338	16	468	3.42	11	33	0	94	2	322	13	449	2.9	68
chr1	16482001	16483000	3	27	0	79	2	272	5	378	1.32	25	71	2	207	0	723	27	1001	2.7	12	51	0	150	0	526	12	727	1.65	1.89	16	32	0	98	0	338	16	468	3.42	11	33	0	94	2	322	13	449	2.9	68
chr1	16482001	16483000	3	27	0	79	2	272	5	378	1.32	25	71	2	207	0	723	27	1001	2.7	12	51	0	150	0	526	12	727	1.65	1.89	16	32	0	98	0	338	16	468	3.42	11	33	0	94	2	322	13	449	2.9	68
chr1	16840001	16841000	76	112	2	223	1	293	79	628	12.58	139	231	0	462	3	732	142	1425	9.96	61	109	0	217	7	436	68	762	8.92	10.4867	95	144	2	304	2	618	99	1066	9.29	92	156	0	318	1	496	93	970	9.59	107
chr1	16840001	16841000	76	112	2	223	1	293	79	628	12.58	139	231	0	462	3	732	142	1425	9.96	61	109	0	217	7	436	68	762	8.92	10.4867	95	144	2	304	2	618	99	1066	9.29	92	156	0	318	1	496	93	970	9.59	107
chr1	16853501	16854500	3077	3243	28	6654	56	10821	3161	20718	15.26	1900	2005	15	4473	34	6852	1949	13330	14.62	3569	3752	46	7839	68	12856	3683	24447	15.07	14.9833	3686	3964	40	8665	69	13428	3795	26057	14.56	2592	2751	29	6031	51	9393	2672	18175	14.7	514
chr1	16853501	16854500	3077	3243	28	6654	56	10821	3161	20718	15.26	1900	2005	15	4473	34	6852	1949	13330	14.62	3569	3752	46	7839	68	12856	3683	24447	15.07	14.9833	3686	3964	40	8665	69	13428	3795	26057	14.56	2592	2751	29	6031	51	9393	2672	18175	14.7	514
chr1	17110501	17111500	7	11	0	69	1	110	8	190	4.21	7	14	0	94	0	206	7	314	2.23	11	32	1	162	3	318	15	512	2.93	3.12333	9	22	0	153	1	254	10	429	2.33	1	14	2	124	1	202	4	340	1.18	26
chr1	17110501	17111500	7	11	0	69	1	110	8	190	4.21	7	14	0	94	0	206	7	314	2.23	11	32	1	162	3	318	15	512	2.93	3.12333	9	22	0	153	1	254	10	429	2.33	1	14	2	124	1	202	4	340	1.18	26
chr1	17111001	17112000	35	47	2	186	1	324	38	557	6.82	51	71	0	314	1	647	52	1032	5.04	59	88	2	403	6	805	67	1296	5.17	5.67667	46	64	2	323	3	598	51	985	5.18	49	75	2	385	3	735	54	1195	4.52	32
chr1	17111001	17112000	35	47	2	186	1	324	38	557	6.82	51	71	0	314	1	647	52	1032	5.04	59	88	2	403	6	805	67	1296	5.17	5.67667	46	64	2	323	3	598	51	985	5.18	49	75	2	385	3	735	54	1195	4.52	32
chr1	17170001	17171000	0	0	0	66	0	65	0	131	0	0	0	0	154	0	84	0	238	0	0	0	0	30	0	47	0	77	0	0	0	0	0	72	0	68	0	140	0	3	3	5	104	0	102	8	209	3.83	0
chr1	17170001	17171000	0	0	0	66	0	65	0	131	0	0	0	0	154	0	84	0	238	0	0	0	0	30	0	47	0	77	0	0	0	0	0	72	0	68	0	140	0	3	3	5	104	0	102	8	209	3.83	0
chr1	17229501	17230500	182	517	3	1707	19	2651	204	4875	4.18	112	421	7	1474	13	2219	132	4114	3.21	191	532	11	1738	12	2738	214	5008	4.27	3.88667	117	567	8	1933	8	2926	133	5426	2.45	159	600	8	1987	12	3077	179	5664	3.16	54
chr1	17229501	17230500	182	517	3	1707	19	2651	204	4875	4.18	112	421	7	1474	13	2219	132	4114	3.21	191	532	11	1738	12	2738	214	5008	4.27	3.88667	117	567	8	1933	8	2926	133	5426	2.45	159	600	8	1987	12	3077	179	5664	3.16	54
chr1	17230001	17231000	182	517	3	1707	19	2649	204	4873	4.19	112	421	7	1474	13	2215	132	4110	3.21	191	532	11	1738	12	2732	214	5002	4.28	3.89333	117	567	8	1933	8	2926	133	5426	2.45	159	600	8	1987	12	3076	179	5663	3.16	54
chr1	17230001	17231000	182	517	3	1707	19	2649	204	4873	4.19	112	421	7	1474	13	2215	132	4110	3.21	191	532	11	1738	12	2732	214	5002	4.28	3.89333	117	567	8	1933	8	2926	133	5426	2.45	159	600	8	1987	12	3076	179	5663	3.16	54
chr1	17235501	17236500	3	232	4	533	1	1068	8	1833	0.44	2	216	3	386	3	906	8	1508	0.53	2	370	3	754	3	1566	8	2690	0.3	0.423333	0	147	0	298	1	628	1	1073	0.09	1	205	0	499	0	987	1	1691	0.06	5
chr1	17235501	17236500	3	232	4	533	1	1068	8	1833	0.44	2	216	3	386	3	906	8	1508	0.53	2	370	3	754	3	1566	8	2690	0.3	0.423333	0	147	0	298	1	628	1	1073	0.09	1	205	0	499	0	987	1	1691	0.06	5
chr1	17255501	17256500	1	31	0	242	3	471	4	744	0.54	15	85	2	556	5	1126	22	1767	1.25	4	72	3	520	4	1005	11	1597	0.69	0.826667	1	61	1	477	2	908	4	1446	0.28	1	37	1	284	3	538	5	859	0.58	0
chr1	17255501	17256500	1	31	0	242	3	471	4	744	0.54	15	85	2	556	5	1126	22	1767	1.25	4	72	3	520	4	1005	11	1597	0.69	0.826667	1	61	1	477	2	908	4	1446	0.28	1	37	1	284	3	538	5	859	0.58	0
chr1	17310501	17311500	1	57	1	323	5	510	7	890	0.79	15	106	3	575	2	1128	20	1809	1.11	3	52	1	300	3	591	7	943	0.74	0.88	7	84	2	497	4	859	13	1440	0.9	32	104	3	498	0	788	35	1390	2.52	1
chr1	17310501	17311500	1	57	1	323	5	510	7	890	0.79	15	106	3	575	2	1128	20	1809	1.11	3	52	1	300	3	591	7	943	0.74	0.88	7	84	2	497	4	859	13	1440	0.9	32	104	3	498	0	788	35	1390	2.52	1
chr1	17320001	17321000	292	321	5	699	22	2734	319	3754	8.5	221	244	2	584	6	2226	229	3054	7.5	213	233	2	450	3	1861	218	2544	8.57	8.19	60	70	1	196	6	711	67	977	6.86	248	293	3	735	2	2692	253	3720	6.8	84
chr1	17320001	17321000	292	321	5	699	22	2734	319	3754	8.5	221	244	2	584	6	2226	229	3054	7.5	213	233	2	450	3	1861	218	2544	8.57	8.19	60	70	1	196	6	711	67	977	6.86	248	293	3	735	2	2692	253	3720	6.8	84
chr1	17320501	17321500	63	91	5	310	13	1366	81	1767	4.58	52	84	3	358	5	1353	60	1795	3.34	36	53	1	139	0	749	37	941	3.93	3.95	16	29	1	135	4	480	21	644	3.26	58	105	2	451	1	1664	61	2220	2.75	15
chr1	17320501	17321500	63	91	5	310	13	1366	81	1767	4.58	52	84	3	358	5	1353	60	1795	3.34	36	53	1	139	0	749	37	941	3.93	3.95	16	29	1	135	4	480	21	644	3.26	58	105	2	451	1	1664	61	2220	2.75	15
chr1	17326501	17327500	57	65	2	135	2	287	61	487	12.53	214	234	1	260	2	618	217	1112	19.51	133	146	0	186	1	476	134	808	16.58	16.2067	74	79	0	96	1	232	75	407	18.43	91	113	1	220	0	546	92	879	10.47	309
chr1	17326501	17327500	57	65	2	135	2	287	61	487	12.53	214	234	1	260	2	618	217	1112	19.51	133	146	0	186	1	476	134	808	16.58	16.2067	74	79	0	96	1	232	75	407	18.43	91	113	1	220	0	546	92	879	10.47	309
chr1	17327001	17328000	69	78	2	187	2	377	73	642	11.37	314	344	1	663	4	1241	319	2248	14.19	188	208	4	415	1	835	193	1458	13.24	12.9333	105	114	2	227	1	437	108	778	13.88	109	137	2	307	0	683	111	1127	9.85	396
chr1	17327001	17328000	69	78	2	187	2	377	73	642	11.37	314	344	1	663	4	1241	319	2248	14.19	188	208	4	415	1	835	193	1458	13.24	12.9333	105	114	2	227	1	437	108	778	13.88	109	137	2	307	0	683	111	1127	9.85	396
chr1	17357501	17358500	34	47	2	117	3	436	39	600	6.5	31	31	0	66	3	654	34	751	4.53	16	16	0	38	4	379	20	433	4.62	5.21667	10	10	0	22	1	220	11	252	4.37	23	39	0	90	1	627	24	756	3.17	38
chr1	17357501	17358500	34	47	2	117	3	436	39	600	6.5	31	31	0	66	3	654	34	751	4.53	16	16	0	38	4	379	20	433	4.62	5.21667	10	10	0	22	1	220	11	252	4.37	23	39	0	90	1	627	24	756	3.17	38
chr1	17399501	17400500	155	165	1	492	6	1017	162	1674	9.68	401	411	7	1405	12	2837	420	4653	9.03	266	283	7	861	7	1709	280	2853	9.81	9.50667	313	322	0	945	2	1906	315	3173	9.93	118	129	2	419	2	824	122	1372	8.89	775
chr1	17399501	17400500	155	165	1	492	6	1017	162	1674	9.68	401	411	7	1405	12	2837	420	4653	9.03	266	283	7	861	7	1709	280	2853	9.81	9.50667	313	322	0	945	2	1906	315	3173	9.93	118	129	2	419	2	824	122	1372	8.89	775
chr1	17400001	17401000	38	43	0	202	4	402	42	647	6.49	172	178	4	808	6	1561	182	2547	7.15	84	91	4	380	4	735	92	1206	7.63	7.09	104	105	0	401	2	774	106	1280	8.28	47	52	1	224	0	449	48	725	6.62	295
chr1	17400001	17401000	38	43	0	202	4	402	42	647	6.49	172	178	4	808	6	1561	182	2547	7.15	84	91	4	380	4	735	92	1206	7.63	7.09	104	105	0	401	2	774	106	1280	8.28	47	52	1	224	0	449	48	725	6.62	295
chr1	17777001	17778000	72	75	0	0	0	57	72	132	54.55	84	100	0	0	0	48	84	148	56.76	59	70	0	0	0	72	59	142	41.55	50.9533	46	53	0	0	0	3	46	56	82.14	80	100	0	0	0	45	80	145	55.17	20
chr1	17777001	17778000	72	75	0	0	0	57	72	132	54.55	84	100	0	0	0	48	84	148	56.76	59	70	0	0	0	72	59	142	41.55	50.9533	46	53	0	0	0	3	46	56	82.14	80	100	0	0	0	45	80	145	55.17	20
chr1	17905001	17906000	256	315	6	706	5	1417	267	2438	10.95	632	741	13	1707	8	3450	653	5898	11.07	318	355	3	781	13	1674	334	2810	11.89	11.3033	354	417	3	981	9	2032	366	3430	10.67	431	475	13	1043	6	1885	450	3403	13.22	298
chr1	17905001	17906000	256	315	6	706	5	1417	267	2438	10.95	632	741	13	1707	8	3450	653	5898	11.07	318	355	3	781	13	1674	334	2810	11.89	11.3033	354	417	3	981	9	2032	366	3430	10.67	431	475	13	1043	6	1885	450	3403	13.22	298
chr1	17920001	17921000	3	3	1	398	10	2015	14	2416	0.58	0	0	1	384	24	1937	25	2321	1.08	0	0	2	323	16	1651	18	1974	0.91	0.856667	0	0	0	351	9	1769	9	2120	0.42	2	2	2	438	7	2193	11	2633	0.42	0
chr1	17920001	17921000	3	3	1	398	10	2015	14	2416	0.58	0	0	1	384	24	1937	25	2321	1.08	0	0	2	323	16	1651	18	1974	0.91	0.856667	0	0	0	351	9	1769	9	2120	0.42	2	2	2	438	7	2193	11	2633	0.42	0
chr1	17925501	17926500	25	61	1	110	3	513	29	684	4.24	38	80	2	211	1	432	41	723	5.67	71	143	3	445	3	569	77	1157	6.66	5.52333	19	41	0	69	0	359	19	469	4.05	15	38	0	66	1	324	16	428	3.74	2
chr1	17925501	17926500	25	61	1	110	3	513	29	684	4.24	38	80	2	211	1	432	41	723	5.67	71	143	3	445	3	569	77	1157	6.66	5.52333	19	41	0	69	0	359	19	469	4.05	15	38	0	66	1	324	16	428	3.74	2
chr1	17960501	17961500	218	269	4	858	4	1611	226	2738	8.25	305	371	2	1190	15	2311	322	3872	8.32	295	333	3	1081	9	1961	307	3375	9.1	8.55667	253	327	3	1074	8	2012	264	3413	7.74	280	382	2	1238	14	2266	296	3886	7.62	48
chr1	17960501	17961500	218	269	4	858	4	1611	226	2738	8.25	305	371	2	1190	15	2311	322	3872	8.32	295	333	3	1081	9	1961	307	3375	9.1	8.55667	253	327	3	1074	8	2012	264	3413	7.74	280	382	2	1238	14	2266	296	3886	7.62	48
chr1	17961001	17962000	222	273	4	864	4	1645	230	2782	8.27	321	387	2	1212	16	2427	339	4026	8.42	295	333	3	1081	9	1961	307	3375	9.1	8.59667	253	327	3	1074	8	2015	264	3416	7.73	285	387	2	1244	14	2302	301	3933	7.65	48
chr1	17961001	17962000	222	273	4	864	4	1645	230	2782	8.27	321	387	2	1212	16	2427	339	4026	8.42	295	333	3	1081	9	1961	307	3375	9.1	8.59667	253	327	3	1074	8	2015	264	3416	7.73	285	387	2	1244	14	2302	301	3933	7.65	48
chr1	18200001	18201000	215	233	1	169	3	374	219	776	28.22	306	321	1	230	1	489	308	1040	29.62	161	168	0	120	2	240	163	528	30.87	29.57	256	272	2	195	0	419	258	886	29.12	315	341	1	244	2	634	318	1219	26.09	128
chr1	18200001	18201000	215	233	1	169	3	374	219	776	28.22	306	321	1	230	1	489	308	1040	29.62	161	168	0	120	2	240	163	528	30.87	29.57	256	272	2	195	0	419	258	886	29.12	315	341	1	244	2	634	318	1219	26.09	128
chr1	18200501	18201500	214	232	1	167	3	368	218	767	28.42	306	321	1	230	1	489	308	1040	29.62	161	168	0	120	2	240	163	528	30.87	29.6367	256	272	2	195	0	419	258	886	29.12	315	341	1	244	2	634	318	1219	26.09	128
chr1	18200501	18201500	214	232	1	167	3	368	218	767	28.42	306	321	1	230	1	489	308	1040	29.62	161	168	0	120	2	240	163	528	30.87	29.6367	256	272	2	195	0	419	258	886	29.12	315	341	1	244	2	634	318	1219	26.09	128
chr1	18209501	18210500	55	59	0	108	1	379	56	546	10.26	173	210	5	381	10	1329	188	1920	9.79	54	63	3	132	4	502	61	697	8.75	9.6	112	154	3	291	7	1041	122	1486	8.21	65	92	1	165	5	570	71	827	8.59	156
chr1	18209501	18210500	55	59	0	108	1	379	56	546	10.26	173	210	5	381	10	1329	188	1920	9.79	54	63	3	132	4	502	61	697	8.75	9.6	112	154	3	291	7	1041	122	1486	8.21	65	92	1	165	5	570	71	827	8.59	156
chr1	18210001	18211000	55	59	0	108	1	363	56	530	10.57	173	210	5	381	10	1272	188	1863	10.09	54	63	3	132	4	488	61	683	8.93	9.86333	112	154	3	291	7	1001	122	1446	8.44	65	92	1	165	5	544	71	801	8.86	156
chr1	18210001	18211000	55	59	0	108	1	363	56	530	10.57	173	210	5	381	10	1272	188	1863	10.09	54	63	3	132	4	488	61	683	8.93	9.86333	112	154	3	291	7	1001	122	1446	8.44	65	92	1	165	5	544	71	801	8.86	156
chr1	18474001	18475000	328	832	5	1721	11	4086	344	6639	5.18	181	460	3	939	9	2298	193	3697	5.22	455	947	3	2021	25	4618	483	7586	6.37	5.59	383	662	2	1416	13	3266	398	5344	7.45	428	829	8	1661	18	4102	454	6592	6.89	57
chr1	18474001	18475000	328	832	5	1721	11	4086	344	6639	5.18	181	460	3	939	9	2298	193	3697	5.22	455	947	3	2021	25	4618	483	7586	6.37	5.59	383	662	2	1416	13	3266	398	5344	7.45	428	829	8	1661	18	4102	454	6592	6.89	57
chr1	18474501	18475500	328	832	5	1721	11	4086	344	6639	5.18	181	459	3	939	9	2297	193	3695	5.22	455	947	3	2021	25	4618	483	7586	6.37	5.59	383	662	2	1416	13	3266	398	5344	7.45	428	829	8	1661	18	4102	454	6592	6.89	57
chr1	18474501	18475500	328	832	5	1721	11	4086	344	6639	5.18	181	459	3	939	9	2297	193	3695	5.22	455	947	3	2021	25	4618	483	7586	6.37	5.59	383	662	2	1416	13	3266	398	5344	7.45	428	829	8	1661	18	4102	454	6592	6.89	57
chr1	18512001	18513000	29	84	0	180	1	531	30	795	3.77	99	185	1	389	1	1173	101	1747	5.78	54	85	0	176	2	520	56	781	7.17	5.57333	60	123	2	258	6	760	68	1141	5.96	62	95	1	186	5	543	68	824	8.25	141
chr1	18512001	18513000	29	84	0	180	1	531	30	795	3.77	99	185	1	389	1	1173	101	1747	5.78	54	85	0	176	2	520	56	781	7.17	5.57333	60	123	2	258	6	760	68	1141	5.96	62	95	1	186	5	543	68	824	8.25	141
chr1	18512501	18513500	29	84	0	180	1	531	30	795	3.77	99	185	1	389	1	1173	101	1747	5.78	54	85	0	176	2	520	56	781	7.17	5.57333	60	123	2	258	6	760	68	1141	5.96	62	95	1	186	5	543	68	824	8.25	141
chr1	18512501	18513500	29	84	0	180	1	531	30	795	3.77	99	185	1	389	1	1173	101	1747	5.78	54	85	0	176	2	520	56	781	7.17	5.57333	60	123	2	258	6	760	68	1141	5.96	62	95	1	186	5	543	68	824	8.25	141
chr1	18554001	18555000	146	223	1	370	2	701	149	1294	11.51	99	165	1	282	5	583	105	1030	10.19	101	145	1	244	1	407	103	796	12.94	11.5467	190	247	1	402	6	699	197	1348	14.61	168	215	0	381	1	656	169	1252	13.5	1
chr1	18554001	18555000	146	223	1	370	2	701	149	1294	11.51	99	165	1	282	5	583	105	1030	10.19	101	145	1	244	1	407	103	796	12.94	11.5467	190	247	1	402	6	699	197	1348	14.61	168	215	0	381	1	656	169	1252	13.5	1
chr1	18554001	18555000	146	223	1	370	2	701	149	1294	11.51	99	165	1	282	5	583	105	1030	10.19	101	145	1	244	1	407	103	796	12.94	11.5467	190	247	1	402	6	699	197	1348	14.61	168	215	0	381	1	656	169	1252	13.5	1
chr1	18554501	18555500	166	265	1	454	2	785	169	1504	11.24	110	198	1	348	5	672	116	1218	9.52	117	172	1	298	1	461	119	931	12.78	11.18	220	293	1	494	6	791	227	1578	14.39	187	253	1	457	4	729	192	1439	13.34	2
chr1	18554501	18555500	166	265	1	454	2	785	169	1504	11.24	110	198	1	348	5	672	116	1218	9.52	117	172	1	298	1	461	119	931	12.78	11.18	220	293	1	494	6	791	227	1578	14.39	187	253	1	457	4	729	192	1439	13.34	2
chr1	18605501	18606500	0	0	2	110	0	171	2	281	0.71	0	0	0	132	5	195	5	327	1.53	0	0	0	77	1	118	1	195	0.51	0.916667	0	0	0	55	0	87	0	142	0	0	0	0	132	0	213	0	345	0	0
chr1	18605501	18606500	0	0	2	110	0	171	2	281	0.71	0	0	0	132	5	195	5	327	1.53	0	0	0	77	1	118	1	195	0.51	0.916667	0	0	0	55	0	87	0	142	0	0	0	0	132	0	213	0	345	0	0
chr1	18803001	18804000	60	264	5	486	5	1582	70	2332	3	141	403	1	734	7	2411	149	3548	4.2	53	203	0	392	0	1313	53	1908	2.78	3.32667	65	183	1	349	4	1179	70	1711	4.09	105	213	3	391	6	1242	114	1846	6.18	172
chr1	18803001	18804000	60	264	5	486	5	1582	70	2332	3	141	403	1	734	7	2411	149	3548	4.2	53	203	0	392	0	1313	53	1908	2.78	3.32667	65	183	1	349	4	1179	70	1711	4.09	105	213	3	391	6	1242	114	1846	6.18	172
chr1	18803501	18804500	60	264	5	486	5	1582	70	2332	3	141	403	1	734	7	2411	149	3548	4.2	53	203	0	392	0	1313	53	1908	2.78	3.32667	65	183	1	349	4	1179	70	1711	4.09	105	213	3	391	6	1242	114	1846	6.18	172
chr1	18803501	18804500	60	264	5	486	5	1582	70	2332	3	141	403	1	734	7	2411	149	3548	4.2	53	203	0	392	0	1313	53	1908	2.78	3.32667	65	183	1	349	4	1179	70	1711	4.09	105	213	3	391	6	1242	114	1846	6.18	172
chr1	18945501	18946500	37	42	3	441	2	1188	42	1671	2.51	175	195	2	1743	26	4759	203	6697	3.03	40	46	0	417	6	1123	46	1586	2.9	2.81333	76	84	4	955	8	2566	88	3605	2.44	62	79	3	903	7	2408	72	3390	2.12	92
chr1	18945501	18946500	37	42	3	441	2	1188	42	1671	2.51	175	195	2	1743	26	4759	203	6697	3.03	40	46	0	417	6	1123	46	1586	2.9	2.81333	76	84	4	955	8	2566	88	3605	2.44	62	79	3	903	7	2408	72	3390	2.12	92
chr1	18963501	18964500	611	651	7	1332	16	3406	634	5389	11.76	331	350	9	882	14	2175	354	3407	10.39	610	647	5	1360	7	3414	622	5421	11.47	11.2067	1014	1079	4	2348	10	5909	1028	9336	11.01	22	24	0	66	0	173	22	263	8.37	103
chr1	18963501	18964500	611	651	7	1332	16	3406	634	5389	11.76	331	350	9	882	14	2175	354	3407	10.39	610	647	5	1360	7	3414	622	5421	11.47	11.2067	1014	1079	4	2348	10	5909	1028	9336	11.01	22	24	0	66	0	173	22	263	8.37	103
chr1	18964001	18965000	366	392	6	999	13	2628	385	4019	9.58	244	258	9	823	9	2074	262	3155	8.3	367	395	4	1040	7	2668	378	4103	9.21	9.03	636	683	2	1888	6	4819	644	7390	8.71	12	14	0	55	0	151	12	220	5.45	134
chr1	18964001	18965000	366	392	6	999	13	2628	385	4019	9.58	244	258	9	823	9	2074	262	3155	8.3	367	395	4	1040	7	2668	378	4103	9.21	9.03	636	683	2	1888	6	4819	644	7390	8.71	12	14	0	55	0	151	12	220	5.45	134
chr1	18985001	18986000	3	3	0	103	4	468	7	574	1.22	3	3	1	225	9	1025	13	1253	1.04	0	0	0	102	4	449	4	551	0.73	0.996667	3	3	0	105	0	477	3	585	0.51	0	0	1	89	0	398	1	487	0.21	0
chr1	18985001	18986000	3	3	0	103	4	468	7	574	1.22	3	3	1	225	9	1025	13	1253	1.04	0	0	0	102	4	449	4	551	0.73	0.996667	3	3	0	105	0	477	3	585	0.51	0	0	1	89	0	398	1	487	0.21	0
chr1	18985501	18986500	0	0	0	102	3	435	3	537	0.56	0	0	1	222	9	979	10	1201	0.83	0	0	0	102	4	439	4	541	0.74	0.71	0	0	0	102	0	423	0	525	0	0	0	1	89	0	392	1	481	0.21	0
chr1	18985501	18986500	0	0	0	102	3	435	3	537	0.56	0	0	1	222	9	979	10	1201	0.83	0	0	0	102	4	439	4	541	0.74	0.71	0	0	0	102	0	423	0	525	0	0	0	1	89	0	392	1	481	0.21	0
chr1	18990501	18991500	9	1428	3	671	7	2062	19	4161	0.46	8	1154	1	647	11	2199	20	4000	0.5	12	1392	6	671	5	2119	23	4182	0.55	0.503333	5	1872	2	776	9	2483	16	5131	0.31	3	1578	2	716	2	2259	7	4553	0.15	1
chr1	18990501	18991500	9	1428	3	671	7	2062	19	4161	0.46	8	1154	1	647	11	2199	20	4000	0.5	12	1392	6	671	5	2119	23	4182	0.55	0.503333	5	1872	2	776	9	2483	16	5131	0.31	3	1578	2	716	2	2259	7	4553	0.15	1
chr1	18990501	18991500	9	1428	3	671	7	2062	19	4161	0.46	8	1154	1	647	11	2199	20	4000	0.5	12	1392	6	671	5	2119	23	4182	0.55	0.503333	5	1872	2	776	9	2483	16	5131	0.31	3	1578	2	716	2	2259	7	4553	0.15	1
chr1	18990501	18991500	9	1428	3	671	7	2062	19	4161	0.46	8	1154	1	647	11	2199	20	4000	0.5	12	1392	6	671	5	2119	23	4182	0.55	0.503333	5	1872	2	776	9	2483	16	5131	0.31	3	1578	2	716	2	2259	7	4553	0.15	1
chr1	18990501	18991500	9	1428	3	671	7	2062	19	4161	0.46	8	1154	1	647	11	2199	20	4000	0.5	12	1392	6	671	5	2119	23	4182	0.55	0.503333	5	1872	2	776	9	2483	16	5131	0.31	3	1578	2	716	2	2259	7	4553	0.15	1
chr1	18990501	18991500	9	1428	3	671	7	2062	19	4161	0.46	8	1154	1	647	11	2199	20	4000	0.5	12	1392	6	671	5	2119	23	4182	0.55	0.503333	5	1872	2	776	9	2483	16	5131	0.31	3	1578	2	716	2	2259	7	4553	0.15	1
chr1	18990501	18991500	9	1428	3	671	7	2062	19	4161	0.46	8	1154	1	647	11	2199	20	4000	0.5	12	1392	6	671	5	2119	23	4182	0.55	0.503333	5	1872	2	776	9	2483	16	5131	0.31	3	1578	2	716	2	2259	7	4553	0.15	1
chr1	18990501	18991500	9	1428	3	671	7	2062	19	4161	0.46	8	1154	1	647	11	2199	20	4000	0.5	12	1392	6	671	5	2119	23	4182	0.55	0.503333	5	1872	2	776	9	2483	16	5131	0.31	3	1578	2	716	2	2259	7	4553	0.15	1
chr1	19011501	19012500	597	652	6	496	7	2393	610	3541	17.23	208	237	2	385	7	1486	217	2108	10.29	298	331	1	294	10	1473	309	2098	14.73	14.0833	512	615	0	467	8	2390	520	3472	14.98	2	2	0	1	0	6	2	9	22.22	74
chr1	19011501	19012500	597	652	6	496	7	2393	610	3541	17.23	208	237	2	385	7	1486	217	2108	10.29	298	331	1	294	10	1473	309	2098	14.73	14.0833	512	615	0	467	8	2390	520	3472	14.98	2	2	0	1	0	6	2	9	22.22	74
chr1	19012001	19013000	1471	1600	6	1146	19	6531	1496	9277	16.13	496	557	2	607	11	2881	509	4045	12.58	730	806	1	620	21	3543	752	4969	15.13	14.6133	1286	1513	2	1081	15	6309	1303	8903	14.64	5	5	0	3	1	19	6	27	22.22	147
chr1	19012001	19013000	1471	1600	6	1146	19	6531	1496	9277	16.13	496	557	2	607	11	2881	509	4045	12.58	730	806	1	620	21	3543	752	4969	15.13	14.6133	1286	1513	2	1081	15	6309	1303	8903	14.64	5	5	0	3	1	19	6	27	22.22	147
chr1	19022001	19023000	1411	1497	29	3675	36	5963	1476	11135	13.26	979	1041	7	1923	18	4054	1004	7018	14.31	1339	1432	15	2985	22	5444	1376	9861	13.95	13.84	1748	1836	25	4468	36	7202	1809	13506	13.39	1355	1418	18	2052	24	5497	1397	8967	15.58	355
chr1	19022001	19023000	1411	1497	29	3675	36	5963	1476	11135	13.26	979	1041	7	1923	18	4054	1004	7018	14.31	1339	1432	15	2985	22	5444	1376	9861	13.95	13.84	1748	1836	25	4468	36	7202	1809	13506	13.39	1355	1418	18	2052	24	5497	1397	8967	15.58	355
chr1	19025501	19026500	277	280	15	1556	6	1982	298	3818	7.81	277	283	78	1562	7	1947	362	3792	9.55	242	245	62	1383	6	2056	310	3684	8.41	8.59	332	342	12	1889	11	2234	355	4465	7.95	253	257	135	1429	4	1690	392	3376	11.61	95
chr1	19025501	19026500	277	280	15	1556	6	1982	298	3818	7.81	277	283	78	1562	7	1947	362	3792	9.55	242	245	62	1383	6	2056	310	3684	8.41	8.59	332	342	12	1889	11	2234	355	4465	7.95	253	257	135	1429	4	1690	392	3376	11.61	95
chr1	19026001	19027000	277	280	15	1556	6	1982	298	3818	7.81	277	283	78	1562	7	1947	362	3792	9.55	242	245	62	1383	6	2056	310	3684	8.41	8.59	332	342	12	1889	11	2234	355	4465	7.95	253	257	135	1429	4	1690	392	3376	11.61	89
chr1	19026001	19027000	277	280	15	1556	6	1982	298	3818	7.81	277	283	78	1562	7	1947	362	3792	9.55	242	245	62	1383	6	2056	310	3684	8.41	8.59	332	342	12	1889	11	2234	355	4465	7.95	253	257	135	1429	4	1690	392	3376	11.61	89
chr1	19178501	19179500	164	173	3	607	5	2101	172	2881	5.97	386	437	8	1278	13	4016	407	5731	7.1	197	221	2	695	6	2275	205	3191	6.42	6.49667	157	163	7	573	4	1961	168	2697	6.23	498	539	9	1523	24	4883	531	6945	7.65	134
chr1	19178501	19179500	164	173	3	607	5	2101	172	2881	5.97	386	437	8	1278	13	4016	407	5731	7.1	197	221	2	695	6	2275	205	3191	6.42	6.49667	157	163	7	573	4	1961	168	2697	6.23	498	539	9	1523	24	4883	531	6945	7.65	134
chr1	19290001	19291000	24	26	1	97	3	398	28	521	5.37	19	38	1	168	1	797	21	1003	2.09	9	15	3	68	1	314	13	397	3.27	3.57667	11	13	0	61	2	273	13	347	3.75	0	21	0	92	0	441	0	554	0	18
chr1	19290001	19291000	24	26	1	97	3	398	28	521	5.37	19	38	1	168	1	797	21	1003	2.09	9	15	3	68	1	314	13	397	3.27	3.57667	11	13	0	61	2	273	13	347	3.75	0	21	0	92	0	441	0	554	0	18
chr1	19365001	19366000	17	23	1	428	3	1069	21	1520	1.38	49	63	0	636	2	1946	51	2645	1.93	21	29	1	303	8	964	30	1296	2.31	1.87333	14	24	1	312	3	908	18	1244	1.45	20	33	0	445	4	1237	24	1715	1.4	41
chr1	19365001	19366000	17	23	1	428	3	1069	21	1520	1.38	49	63	0	636	2	1946	51	2645	1.93	21	29	1	303	8	964	30	1296	2.31	1.87333	14	24	1	312	3	908	18	1244	1.45	20	33	0	445	4	1237	24	1715	1.4	41
chr1	19423001	19424000	57	62	0	219	2	310	59	591	9.98	85	106	4	373	0	531	89	1010	8.81	50	55	0	191	5	271	55	517	10.64	9.81	57	79	0	277	1	395	58	751	7.72	81	98	0	337	0	480	81	915	8.85	15
chr1	19423001	19424000	57	62	0	219	2	310	59	591	9.98	85	106	4	373	0	531	89	1010	8.81	50	55	0	191	5	271	55	517	10.64	9.81	57	79	0	277	1	395	58	751	7.72	81	98	0	337	0	480	81	915	8.85	15
chr1	19423501	19424500	80	91	0	600	4	789	84	1480	5.68	129	153	5	1015	1	1337	135	2505	5.39	71	77	1	530	5	704	77	1311	5.87	5.64667	79	111	3	740	4	983	86	1834	4.69	115	140	0	901	2	1192	117	2233	5.24	20
chr1	19423501	19424500	80	91	0	600	4	789	84	1480	5.68	129	153	5	1015	1	1337	135	2505	5.39	71	77	1	530	5	704	77	1311	5.87	5.64667	79	111	3	740	4	983	86	1834	4.69	115	140	0	901	2	1192	117	2233	5.24	20
chr1	19625501	19626500	3	18	5	144	1	293	9	455	1.98	0	8	0	65	3	189	3	262	1.15	0	8	0	66	1	179	1	253	0.4	1.17667	0	3	0	27	0	45	0	75	0	0	6	0	53	1	100	1	159	0.63	1
chr1	19625501	19626500	3	18	5	144	1	293	9	455	1.98	0	8	0	65	3	189	3	262	1.15	0	8	0	66	1	179	1	253	0.4	1.17667	0	3	0	27	0	45	0	75	0	0	6	0	53	1	100	1	159	0.63	1
chr1	19732501	19733500	35	57	0	286	2	1100	37	1443	2.56	50	85	3	424	8	1761	61	2270	2.69	48	80	0	395	25	1534	73	2009	3.63	2.96	70	93	2	468	2	1784	74	2345	3.16	64	102	2	515	40	1965	106	2582	4.11	16
chr1	19732501	19733500	35	57	0	286	2	1100	37	1443	2.56	50	85	3	424	8	1761	61	2270	2.69	48	80	0	395	25	1534	73	2009	3.63	2.96	70	93	2	468	2	1784	74	2345	3.16	64	102	2	515	40	1965	106	2582	4.11	16
chr1	19733001	19734000	35	57	0	257	2	961	37	1275	2.9	50	85	3	381	6	1576	59	2042	2.89	48	80	0	355	25	1346	73	1781	4.1	3.29667	70	93	1	421	2	1552	73	2066	3.53	64	102	2	463	39	1717	105	2282	4.6	12
chr1	19733001	19734000	35	57	0	257	2	961	37	1275	2.9	50	85	3	381	6	1576	59	2042	2.89	48	80	0	355	25	1346	73	1781	4.1	3.29667	70	93	1	421	2	1552	73	2066	3.53	64	102	2	463	39	1717	105	2282	4.6	12
chr1	19872001	19873000	15	20	6	289	1	654	22	963	2.28	31	35	2	458	4	1033	37	1526	2.42	5	7	0	198	5	492	10	697	1.43	2.04333	6	10	3	255	5	596	14	861	1.63	14	15	0	342	2	783	16	1140	1.4	8
chr1	19872001	19873000	15	20	6	289	1	654	22	963	2.28	31	35	2	458	4	1033	37	1526	2.42	5	7	0	198	5	492	10	697	1.43	2.04333	6	10	3	255	5	596	14	861	1.63	14	15	0	342	2	783	16	1140	1.4	8
chr1	19935001	19936000	0	0	3	748	10	1800	13	2548	0.51	0	0	4	1188	25	2851	29	4039	0.72	0	0	3	700	17	1736	20	2436	0.82	0.683333	0	0	6	1089	10	2663	16	3752	0.43	0	0	5	1467	11	3579	16	5046	0.32	0
chr1	19935001	19936000	0	0	3	748	10	1800	13	2548	0.51	0	0	4	1188	25	2851	29	4039	0.72	0	0	3	700	17	1736	20	2436	0.82	0.683333	0	0	6	1089	10	2663	16	3752	0.43	0	0	5	1467	11	3579	16	5046	0.32	0
chr1	19935501	19936500	0	0	3	748	10	1800	13	2548	0.51	0	0	4	1188	25	2851	29	4039	0.72	0	0	3	700	17	1736	20	2436	0.82	0.683333	0	0	6	1089	10	2663	16	3752	0.43	0	0	5	1467	11	3579	16	5046	0.32	0
chr1	19935501	19936500	0	0	3	748	10	1800	13	2548	0.51	0	0	4	1188	25	2851	29	4039	0.72	0	0	3	700	17	1736	20	2436	0.82	0.683333	0	0	6	1089	10	2663	16	3752	0.43	0	0	5	1467	11	3579	16	5046	0.32	0
chr1	19951501	19952500	9	12	0	20	0	63	9	95	9.47	6	18	0	30	0	96	6	144	4.17	0	12	0	20	0	61	0	93	0	4.54667	15	21	0	33	3	110	18	164	10.98	4	9	0	14	0	48	4	71	5.63	3
chr1	19951501	19952500	9	12	0	20	0	63	9	95	9.47	6	18	0	30	0	96	6	144	4.17	0	12	0	20	0	61	0	93	0	4.54667	15	21	0	33	3	110	18	164	10.98	4	9	0	14	0	48	4	71	5.63	3
chr1	19952001	19953000	30	48	1	108	3	233	34	389	8.74	15	46	1	107	0	258	16	411	3.89	22	64	1	148	1	304	24	516	4.65	5.76	55	66	0	145	3	338	58	549	10.56	25	45	1	99	0	212	26	356	7.3	60
chr1	19952001	19953000	30	48	1	108	3	233	34	389	8.74	15	46	1	107	0	258	16	411	3.89	22	64	1	148	1	304	24	516	4.65	5.76	55	66	0	145	3	338	58	549	10.56	25	45	1	99	0	212	26	356	7.3	60
chr1	19952501	19953500	21	36	1	88	3	170	25	294	8.5	9	28	1	77	0	162	10	267	3.75	22	52	1	128	1	243	24	423	5.67	5.97333	40	45	0	112	0	228	40	385	10.39	21	36	1	85	0	164	22	285	7.72	57
chr1	19952501	19953500	21	36	1	88	3	170	25	294	8.5	9	28	1	77	0	162	10	267	3.75	22	52	1	128	1	243	24	423	5.67	5.97333	40	45	0	112	0	228	40	385	10.39	21	36	1	85	0	164	22	285	7.72	57
chr1	19983501	19984500	143	201	7	510	4	1041	154	1752	8.79	192	351	0	902	2	1869	194	3122	6.21	101	160	1	365	7	945	109	1470	7.41	7.47	44	103	0	255	1	536	45	894	5.03	73	152	3	389	4	806	80	1347	5.94	153
chr1	19983501	19984500	143	201	7	510	4	1041	154	1752	8.79	192	351	0	902	2	1869	194	3122	6.21	101	160	1	365	7	945	109	1470	7.41	7.47	44	103	0	255	1	536	45	894	5.03	73	152	3	389	4	806	80	1347	5.94	153
chr1	19986001	19987000	568	721	7	926	9	3242	584	4889	11.95	587	762	4	1240	22	4404	613	6406	9.57	540	698	8	895	16	3097	564	4690	12.03	11.1833	727	935	4	1376	22	4874	753	7185	10.48	666	839	8	1313	18	4671	692	6823	10.14	147
chr1	19986001	19987000	568	721	7	926	9	3242	584	4889	11.95	587	762	4	1240	22	4404	613	6406	9.57	540	698	8	895	16	3097	564	4690	12.03	11.1833	727	935	4	1376	22	4874	753	7185	10.48	666	839	8	1313	18	4671	692	6823	10.14	147
chr1	19986501	19987500	568	721	7	926	9	3242	584	4889	11.95	587	762	4	1243	22	4404	613	6409	9.56	540	698	8	895	16	3097	564	4690	12.03	11.18	727	935	4	1376	22	4874	753	7185	10.48	666	839	8	1313	18	4671	692	6823	10.14	147
chr1	19986501	19987500	568	721	7	926	9	3242	584	4889	11.95	587	762	4	1243	22	4404	613	6409	9.56	540	698	8	895	16	3097	564	4690	12.03	11.18	727	935	4	1376	22	4874	753	7185	10.48	666	839	8	1313	18	4671	692	6823	10.14	147
chr1	20009501	20010500	0	136	2	690	1	1448	3	2274	0.13	7	129	1	457	4	963	12	1549	0.77	6	94	1	580	7	1164	14	1838	0.76	0.553333	2	43	2	264	3	537	7	844	0.83	28	111	0	493	8	986	36	1590	2.26	21
chr1	20009501	20010500	0	136	2	690	1	1448	3	2274	0.13	7	129	1	457	4	963	12	1549	0.77	6	94	1	580	7	1164	14	1838	0.76	0.553333	2	43	2	264	3	537	7	844	0.83	28	111	0	493	8	986	36	1590	2.26	21
chr1	20010001	20011000	0	106	0	687	6	1889	6	2682	0.22	7	69	1	405	6	1082	14	1556	0.9	6	87	1	609	10	1565	17	2261	0.75	0.623333	2	43	2	284	6	757	10	1084	0.92	9	75	0	478	8	1242	17	1795	0.95	9
chr1	20010001	20011000	0	106	0	687	6	1889	6	2682	0.22	7	69	1	405	6	1082	14	1556	0.9	6	87	1	609	10	1565	17	2261	0.75	0.623333	2	43	2	284	6	757	10	1084	0.92	9	75	0	478	8	1242	17	1795	0.95	9
chr1	20152001	20153000	10	10	0	49	1	105	11	164	6.71	3	4	0	131	1	317	4	452	0.88	0	0	0	30	0	80	0	110	0	2.53	5	5	0	135	0	307	5	447	1.12	0	0	0	51	0	128	0	179	0	0
chr1	20152001	20153000	10	10	0	49	1	105	11	164	6.71	3	4	0	131	1	317	4	452	0.88	0	0	0	30	0	80	0	110	0	2.53	5	5	0	135	0	307	5	447	1.12	0	0	0	51	0	128	0	179	0	0
chr1	20179001	20180000	738	792	6	1101	4	2649	748	4542	16.47	1000	1080	7	1699	14	4060	1021	6839	14.93	778	843	9	1128	10	2698	797	4669	17.07	16.1567	1353	1405	18	1831	17	4441	1388	7677	18.08	1083	1133	7	1593	12	3846	1102	6572	16.77	293
chr1	20179001	20180000	738	792	6	1101	4	2649	748	4542	16.47	1000	1080	7	1699	14	4060	1021	6839	14.93	778	843	9	1128	10	2698	797	4669	17.07	16.1567	1353	1405	18	1831	17	4441	1388	7677	18.08	1083	1133	7	1593	12	3846	1102	6572	16.77	293
chr1	20179501	20180500	746	801	10	1500	6	3224	762	5525	13.79	1000	1080	9	2473	26	5147	1035	8700	11.9	781	846	10	1438	11	3189	802	5473	14.65	13.4467	1350	1402	18	2208	17	4911	1385	8521	16.25	1082	1132	9	2113	13	4571	1104	7816	14.12	296
chr1	20179501	20180500	746	801	10	1500	6	3224	762	5525	13.79	1000	1080	9	2473	26	5147	1035	8700	11.9	781	846	10	1438	11	3189	802	5473	14.65	13.4467	1350	1402	18	2208	17	4911	1385	8521	16.25	1082	1132	9	2113	13	4571	1104	7816	14.12	296
chr1	20180001	20181000	16	27	4	453	2	736	22	1216	1.81	0	0	2	780	12	1105	14	1885	0.74	8	8	1	328	1	545	10	881	1.14	1.23	0	0	0	386	0	492	0	878	0	5	8	2	547	1	801	8	1356	0.59	8
chr1	20180001	20181000	16	27	4	453	2	736	22	1216	1.81	0	0	2	780	12	1105	14	1885	0.74	8	8	1	328	1	545	10	881	1.14	1.23	0	0	0	386	0	492	0	878	0	5	8	2	547	1	801	8	1356	0.59	8
chr1	20188501	20189500	7	18	0	207	19	406	26	631	4.12	16	31	5	395	14	747	35	1173	2.98	16	35	3	349	20	710	39	1094	3.56	3.55333	9	33	4	287	8	538	21	858	2.45	1	2	3	126	2	269	6	397	1.51	30
chr1	20188501	20189500	7	18	0	207	19	406	26	631	4.12	16	31	5	395	14	747	35	1173	2.98	16	35	3	349	20	710	39	1094	3.56	3.55333	9	33	4	287	8	538	21	858	2.45	1	2	3	126	2	269	6	397	1.51	30
chr1	20189001	20190000	7	18	0	277	19	498	26	793	3.28	16	31	5	535	17	915	38	1481	2.57	16	35	4	454	24	872	44	1361	3.23	3.02667	9	33	4	362	8	644	21	1039	2.02	1	2	3	191	2	347	6	540	1.11	30
chr1	20189001	20190000	7	18	0	277	19	498	26	793	3.28	16	31	5	535	17	915	38	1481	2.57	16	35	4	454	24	872	44	1361	3.23	3.02667	9	33	4	362	8	644	21	1039	2.02	1	2	3	191	2	347	6	540	1.11	30
chr1	20208001	20209000	99	247	1	192	4	440	104	879	11.83	117	267	0	183	2	338	119	788	15.1	73	166	1	118	1	389	75	673	11.14	12.69	85	218	1	168	0	350	86	736	11.68	81	219	0	169	0	341	81	729	11.11	109
chr1	20208001	20209000	99	247	1	192	4	440	104	879	11.83	117	267	0	183	2	338	119	788	15.1	73	166	1	118	1	389	75	673	11.14	12.69	85	218	1	168	0	350	86	736	11.68	81	219	0	169	0	341	81	729	11.11	109
chr1	20208501	20209500	126	297	3	379	21	1099	150	1775	8.45	181	373	0	576	20	1693	201	2642	7.61	102	212	2	284	7	943	111	1439	7.71	7.92333	113	261	1	326	3	899	117	1486	7.87	111	265	1	344	5	955	117	1564	7.48	147
chr1	20208501	20209500	126	297	3	379	21	1099	150	1775	8.45	181	373	0	576	20	1693	201	2642	7.61	102	212	2	284	7	943	111	1439	7.71	7.92333	113	261	1	326	3	899	117	1486	7.87	111	265	1	344	5	955	117	1564	7.48	147
chr1	20209001	20210000	29	56	2	195	17	669	48	920	5.22	68	112	0	401	18	1365	86	1878	4.58	29	46	1	166	6	554	36	766	4.7	4.83333	28	46	0	162	3	554	31	762	4.07	31	52	1	183	5	624	37	859	4.31	41
chr1	20209001	20210000	29	56	2	195	17	669	48	920	5.22	68	112	0	401	18	1365	86	1878	4.58	29	46	1	166	6	554	36	766	4.7	4.83333	28	46	0	162	3	554	31	762	4.07	31	52	1	183	5	624	37	859	4.31	41
chr1	20232001	20233000	546	628	7	1637	36	5088	589	7353	8.01	177	231	6	629	10	1931	193	2791	6.92	759	868	17	2252	33	6987	809	10107	8	7.64333	770	971	8	2542	44	8018	822	11531	7.13	455	584	8	1526	16	4767	479	6877	6.97	31
chr1	20232001	20233000	546	628	7	1637	36	5088	589	7353	8.01	177	231	6	629	10	1931	193	2791	6.92	759	868	17	2252	33	6987	809	10107	8	7.64333	770	971	8	2542	44	8018	822	11531	7.13	455	584	8	1526	16	4767	479	6877	6.97	31
chr1	20232501	20233500	733	856	8	1923	38	5585	779	8364	9.31	246	319	6	737	12	2113	264	3169	8.33	1005	1167	17	2572	34	7381	1056	11120	9.5	9.04667	1032	1304	9	2876	47	8352	1088	12532	8.68	614	795	9	1775	18	5166	641	7736	8.29	40
chr1	20232501	20233500	733	856	8	1923	38	5585	779	8364	9.31	246	319	6	737	12	2113	264	3169	8.33	1005	1167	17	2572	34	7381	1056	11120	9.5	9.04667	1032	1304	9	2876	47	8352	1088	12532	8.68	614	795	9	1775	18	5166	641	7736	8.29	40
chr1	20242001	20243000	291	344	11	846	18	2412	320	3602	8.88	388	417	2	1539	15	3625	405	5581	7.26	200	236	6	613	14	1724	220	2573	8.55	8.23	195	208	6	951	6	1993	207	3152	6.57	271	297	3	981	10	2406	284	3684	7.71	172
chr1	20242001	20243000	291	344	11	846	18	2412	320	3602	8.88	388	417	2	1539	15	3625	405	5581	7.26	200	236	6	613	14	1724	220	2573	8.55	8.23	195	208	6	951	6	1993	207	3152	6.57	271	297	3	981	10	2406	284	3684	7.71	172
chr1	20285001	20286000	882	1069	16	5160	46	7449	944	13678	6.9	452	530	8	2467	6	3620	466	6617	7.04	941	1102	21	5329	29	7700	991	14131	7.01	6.98333	1139	1304	28	5944	36	8754	1203	16002	7.52	837	979	11	4494	13	6589	861	12062	7.14	195
chr1	20285001	20286000	882	1069	16	5160	46	7449	944	13678	6.9	452	530	8	2467	6	3620	466	6617	7.04	941	1102	21	5329	29	7700	991	14131	7.01	6.98333	1139	1304	28	5944	36	8754	1203	16002	7.52	837	979	11	4494	13	6589	861	12062	7.14	195
chr1	20285501	20286500	23	24	1	1074	14	2547	38	3645	1.04	38	44	1	559	3	1343	42	1946	2.16	29	35	6	1144	8	2693	43	3872	1.11	1.43667	107	120	3	1326	9	3219	119	4665	2.55	93	100	7	1034	4	2495	104	3629	2.87	96
chr1	20285501	20286500	23	24	1	1074	14	2547	38	3645	1.04	38	44	1	559	3	1343	42	1946	2.16	29	35	6	1144	8	2693	43	3872	1.11	1.43667	107	120	3	1326	9	3219	119	4665	2.55	93	100	7	1034	4	2495	104	3629	2.87	96
chr1	20296501	20297500	32	73	3	805	9	2327	44	3205	1.37	38	115	3	1338	15	3710	56	5163	1.08	31	60	4	704	5	1881	40	2645	1.51	1.32	56	108	3	1230	14	3347	73	4685	1.56	52	81	4	944	8	2420	64	3445	1.86	7
chr1	20296501	20297500	32	73	3	805	9	2327	44	3205	1.37	38	115	3	1338	15	3710	56	5163	1.08	31	60	4	704	5	1881	40	2645	1.51	1.32	56	108	3	1230	14	3347	73	4685	1.56	52	81	4	944	8	2420	64	3445	1.86	7
chr1	20297001	20298000	32	73	3	805	9	2315	44	3193	1.38	48	133	4	1496	17	3926	69	5555	1.24	31	60	4	704	5	1881	40	2645	1.51	1.37667	60	116	3	1303	14	3449	77	4868	1.58	57	86	4	997	8	2512	69	3595	1.92	12
chr1	20297001	20298000	32	73	3	805	9	2315	44	3193	1.38	48	133	4	1496	17	3926	69	5555	1.24	31	60	4	704	5	1881	40	2645	1.51	1.37667	60	116	3	1303	14	3449	77	4868	1.58	57	86	4	997	8	2512	69	3595	1.92	12
chr1	20298001	20299000	11	17	0	46	1	77	12	140	8.57	19	30	0	86	2	239	21	355	5.92	9	13	0	50	1	122	10	185	5.41	6.63333	16	22	0	42	0	52	16	116	13.79	6	7	0	26	2	72	8	105	7.62	26
chr1	20298001	20299000	11	17	0	46	1	77	12	140	8.57	19	30	0	86	2	239	21	355	5.92	9	13	0	50	1	122	10	185	5.41	6.63333	16	22	0	42	0	52	16	116	13.79	6	7	0	26	2	72	8	105	7.62	26
chr1	20329001	20330000	0	0	14	2252	33	6787	47	9039	0.52	0	0	8	1578	18	4736	26	6314	0.41	0	0	23	2512	36	7568	59	10080	0.59	0.506667	0	0	15	2486	18	7467	33	9953	0.33	2	2	5	2498	28	7481	35	9981	0.35	0
chr1	20329001	20330000	0	0	14	2252	33	6787	47	9039	0.52	0	0	8	1578	18	4736	26	6314	0.41	0	0	23	2512	36	7568	59	10080	0.59	0.506667	0	0	15	2486	18	7467	33	9953	0.33	2	2	5	2498	28	7481	35	9981	0.35	0
chr1	20329501	20330500	0	0	14	2252	32	6332	46	8584	0.54	0	0	8	1578	17	4422	25	6000	0.42	0	0	23	2512	33	7061	56	9573	0.58	0.513333	0	0	15	2486	18	6971	33	9457	0.35	0	0	5	2486	25	6967	30	9453	0.32	0
chr1	20329501	20330500	0	0	14	2252	32	6332	46	8584	0.54	0	0	8	1578	17	4422	25	6000	0.42	0	0	23	2512	33	7061	56	9573	0.58	0.513333	0	0	15	2486	18	6971	33	9457	0.35	0	0	5	2486	25	6967	30	9453	0.32	0
chr1	20362501	20363500	58	65	1	366	2	456	61	887	6.88	44	54	0	288	1	405	45	747	6.02	46	70	1	374	8	574	55	1018	5.4	6.1	24	50	0	259	0	330	24	639	3.76	25	29	0	232	0	303	25	564	4.43	103
chr1	20362501	20363500	58	65	1	366	2	456	61	887	6.88	44	54	0	288	1	405	45	747	6.02	46	70	1	374	8	574	55	1018	5.4	6.1	24	50	0	259	0	330	24	639	3.76	25	29	0	232	0	303	25	564	4.43	103
chr1	20403501	20404500	24	42	2	434	2	839	28	1315	2.13	29	61	0	608	3	1276	32	1945	1.65	59	139	5	1154	9	2294	73	3587	2.04	1.94	77	104	2	902	15	1797	94	2803	3.35	34	63	2	591	3	1204	39	1858	2.1	12
chr1	20403501	20404500	24	42	2	434	2	839	28	1315	2.13	29	61	0	608	3	1276	32	1945	1.65	59	139	5	1154	9	2294	73	3587	2.04	1.94	77	104	2	902	15	1797	94	2803	3.35	34	63	2	591	3	1204	39	1858	2.1	12
chr1	20501501	20502500	182	364	0	892	7	2654	189	3910	4.83	41	133	0	311	1	902	42	1346	3.12	10	10	2	22	0	58	12	90	13.33	7.09333	60	201	2	487	8	1410	70	2098	3.34	70	239	1	571	6	1628	77	2438	3.16	34
chr1	20501501	20502500	182	364	0	892	7	2654	189	3910	4.83	41	133	0	311	1	902	42	1346	3.12	10	10	2	22	0	58	12	90	13.33	7.09333	60	201	2	487	8	1410	70	2098	3.34	70	239	1	571	6	1628	77	2438	3.16	34
chr1	20502001	20503000	182	364	0	892	7	2662	189	3918	4.82	41	133	0	311	1	902	42	1346	3.12	10	10	2	22	0	58	12	90	13.33	7.09	60	201	2	487	8	1410	70	2098	3.34	70	239	1	571	6	1628	77	2438	3.16	32
chr1	20502001	20503000	182	364	0	892	7	2662	189	3918	4.82	41	133	0	311	1	902	42	1346	3.12	10	10	2	22	0	58	12	90	13.33	7.09	60	201	2	487	8	1410	70	2098	3.34	70	239	1	571	6	1628	77	2438	3.16	32
chr1	20523001	20524000	10	20	1	259	1	583	12	862	1.39	10	14	0	180	1	389	11	583	1.89	16	18	0	239	3	389	19	646	2.94	2.07333	14	16	1	203	1	367	16	586	2.73	11	12	2	149	6	306	19	467	4.07	33
chr1	20523001	20524000	10	20	1	259	1	583	12	862	1.39	10	14	0	180	1	389	11	583	1.89	16	18	0	239	3	389	19	646	2.94	2.07333	14	16	1	203	1	367	16	586	2.73	11	12	2	149	6	306	19	467	4.07	33
chr1	20523501	20524500	10	20	0	220	1	548	11	788	1.4	10	14	0	153	1	366	11	533	2.06	16	18	0	204	3	372	19	594	3.2	2.22	14	16	1	171	1	341	16	528	3.03	11	12	2	125	6	284	19	421	4.51	33
chr1	20523501	20524500	10	20	0	220	1	548	11	788	1.4	10	14	0	153	1	366	11	533	2.06	16	18	0	204	3	372	19	594	3.2	2.22	14	16	1	171	1	341	16	528	3.03	11	12	2	125	6	284	19	421	4.51	33
chr1	20573501	20574500	8	8	2	24	0	69	10	101	9.9	14	44	0	110	0	269	14	423	3.31	3	4	0	15	0	39	3	58	5.17	6.12667	7	7	0	18	0	39	7	64	10.94	22	28	3	66	0	163	25	257	9.73	56
chr1	20573501	20574500	8	8	2	24	0	69	10	101	9.9	14	44	0	110	0	269	14	423	3.31	3	4	0	15	0	39	3	58	5.17	6.12667	7	7	0	18	0	39	7	64	10.94	22	28	3	66	0	163	25	257	9.73	56
chr1	20574001	20575000	8	8	2	22	0	65	10	95	10.53	14	44	0	103	0	251	14	398	3.52	3	4	0	14	0	37	3	55	5.45	6.5	7	7	0	17	0	35	7	59	11.86	22	28	3	62	0	155	25	245	10.2	56
chr1	20574001	20575000	8	8	2	22	0	65	10	95	10.53	14	44	0	103	0	251	14	398	3.52	3	4	0	14	0	37	3	55	5.45	6.5	7	7	0	17	0	35	7	59	11.86	22	28	3	62	0	155	25	245	10.2	56
chr1	20638501	20639500	1	16	1	153	2	399	4	568	0.7	9	25	0	235	0	599	9	859	1.05	3	21	3	194	7	508	13	723	1.8	1.18333	0	18	0	170	1	425	1	613	0.16	4	18	1	160	2	402	7	580	1.21	2
chr1	20638501	20639500	1	16	1	153	2	399	4	568	0.7	9	25	0	235	0	599	9	859	1.05	3	21	3	194	7	508	13	723	1.8	1.18333	0	18	0	170	1	425	1	613	0.16	4	18	1	160	2	402	7	580	1.21	2
chr1	20684001	20685000	0	3	2	23	0	23	2	49	4.08	3	4	1	18	0	40	4	62	6.45	0	3	1	27	0	27	1	57	1.75	4.09333	0	1	0	5	0	5	0	11	0	0	4	0	24	1	24	1	52	1.92	0
chr1	20684001	20685000	0	3	2	23	0	23	2	49	4.08	3	4	1	18	0	40	4	62	6.45	0	3	1	27	0	27	1	57	1.75	4.09333	0	1	0	5	0	5	0	11	0	0	4	0	24	1	24	1	52	1.92	0
chr1	20778001	20779000	0	70	0	113	2	231	2	414	0.48	17	270	1	430	7	871	25	1571	1.59	0	60	0	97	0	200	0	357	0	0.69	10	80	0	127	0	256	10	463	2.16	22	150	0	241	1	488	23	879	2.62	28
chr1	20778001	20779000	0	70	0	113	2	231	2	414	0.48	17	270	1	430	7	871	25	1571	1.59	0	60	0	97	0	200	0	357	0	0.69	10	80	0	127	0	256	10	463	2.16	22	150	0	241	1	488	23	879	2.62	28
chr1	20779001	20780000	66	228	3	716	9	1565	78	2509	3.11	26	241	4	783	6	1342	36	2366	1.52	62	235	3	722	8	1697	73	2654	2.75	2.46	71	387	4	1139	11	2687	86	4213	2.04	30	201	4	613	10	1354	44	2168	2.03	24
chr1	20779001	20780000	66	228	3	716	9	1565	78	2509	3.11	26	241	4	783	6	1342	36	2366	1.52	62	235	3	722	8	1697	73	2654	2.75	2.46	71	387	4	1139	11	2687	86	4213	2.04	30	201	4	613	10	1354	44	2168	2.03	24
chr1	20899001	20900000	294	464	6	1116	10	2531	310	4111	7.54	358	523	2	1254	16	2830	376	4607	8.16	307	411	6	999	6	2332	319	3742	8.52	8.07333	352	487	7	1189	4	2746	363	4422	8.21	271	479	7	1157	13	2644	291	4280	6.8	99
chr1	20899001	20900000	294	464	6	1116	10	2531	310	4111	7.54	358	523	2	1254	16	2830	376	4607	8.16	307	411	6	999	6	2332	319	3742	8.52	8.07333	352	487	7	1189	4	2746	363	4422	8.21	271	479	7	1157	13	2644	291	4280	6.8	99
chr1	20899501	20900500	294	464	6	1116	10	2531	310	4111	7.54	358	523	2	1254	16	2830	376	4607	8.16	307	411	6	999	6	2332	319	3742	8.52	8.07333	352	487	7	1189	4	2746	363	4422	8.21	271	479	7	1162	13	2650	291	4291	6.78	99
chr1	20899501	20900500	294	464	6	1116	10	2531	310	4111	7.54	358	523	2	1254	16	2830	376	4607	8.16	307	411	6	999	6	2332	319	3742	8.52	8.07333	352	487	7	1189	4	2746	363	4422	8.21	271	479	7	1162	13	2650	291	4291	6.78	99
chr1	20934001	20935000	176	278	4	538	6	1990	186	2806	6.63	272	382	4	730	14	2680	290	3792	7.65	102	131	2	255	2	928	106	1314	8.07	7.45	179	335	3	650	8	2364	190	3349	5.67	201	386	4	740	3	2725	208	3851	5.4	24
chr1	20934001	20935000	176	278	4	538	6	1990	186	2806	6.63	272	382	4	730	14	2680	290	3792	7.65	102	131	2	255	2	928	106	1314	8.07	7.45	179	335	3	650	8	2364	190	3349	5.67	201	386	4	740	3	2725	208	3851	5.4	24
chr1	20934501	20935500	324	490	4	756	10	3158	338	4404	7.67	554	808	11	1297	40	5035	605	7140	8.47	230	320	5	534	10	1949	245	2803	8.74	8.29333	365	649	7	1035	15	4097	387	5781	6.69	401	679	7	1037	4	4329	412	6045	6.82	148
chr1	20934501	20935500	324	490	4	756	10	3158	338	4404	7.67	554	808	11	1297	40	5035	605	7140	8.47	230	320	5	534	10	1949	245	2803	8.74	8.29333	365	649	7	1035	15	4097	387	5781	6.69	401	679	7	1037	4	4329	412	6045	6.82	148
chr1	20965001	20966000	2323	2408	10	2335	19	4682	2352	9425	24.95	1710	1762	4	1761	18	3554	1732	7077	24.47	2155	2219	12	2218	18	4441	2185	8878	24.61	24.6767	2583	2662	13	2581	25	5238	2621	10481	25.01	1927	1996	11	1900	40	3848	1978	7744	25.54	1298
chr1	20965001	20966000	2323	2408	10	2335	19	4682	2352	9425	24.95	1710	1762	4	1761	18	3554	1732	7077	24.47	2155	2219	12	2218	18	4441	2185	8878	24.61	24.6767	2583	2662	13	2581	25	5238	2621	10481	25.01	1927	1996	11	1900	40	3848	1978	7744	25.54	1298
chr1	20997501	20998500	0	0	0	21	1	63	1	84	1.19	0	0	0	140	2	484	2	624	0.32	0	0	4	74	0	227	4	301	1.33	0.946667	0	0	0	54	0	135	0	189	0	0	0	0	84	1	310	1	394	0.25	0
chr1	20997501	20998500	0	0	0	21	1	63	1	84	1.19	0	0	0	140	2	484	2	624	0.32	0	0	4	74	0	227	4	301	1.33	0.946667	0	0	0	54	0	135	0	189	0	0	0	0	84	1	310	1	394	0.25	0
chr1	21006501	21007500	21	45	0	204	2	421	23	670	3.43	13	44	12	190	10	435	35	669	5.23	18	63	0	277	1	618	19	958	1.98	3.54667	6	20	0	84	0	174	6	278	2.16	8	36	0	157	0	343	8	536	1.49	55
chr1	21006501	21007500	21	45	0	204	2	421	23	670	3.43	13	44	12	190	10	435	35	669	5.23	18	63	0	277	1	618	19	958	1.98	3.54667	6	20	0	84	0	174	6	278	2.16	8	36	0	157	0	343	8	536	1.49	55
chr1	21007001	21008000	21	45	0	204	2	421	23	670	3.43	13	44	12	190	10	435	35	669	5.23	18	63	0	277	1	618	19	958	1.98	3.54667	6	20	0	84	0	174	6	278	2.16	8	36	0	157	0	343	8	536	1.49	55
chr1	21007001	21008000	21	45	0	204	2	421	23	670	3.43	13	44	12	190	10	435	35	669	5.23	18	63	0	277	1	618	19	958	1.98	3.54667	6	20	0	84	0	174	6	278	2.16	8	36	0	157	0	343	8	536	1.49	55
chr1	21062001	21063000	1	35	1	556	1	672	3	1263	0.24	15	97	3	809	5	1281	23	2187	1.05	8	49	3	712	3	904	14	1665	0.84	0.71	12	44	11	680	4	878	27	1602	1.69	9	33	6	473	2	607	17	1113	1.53	27
chr1	21062001	21063000	1	35	1	556	1	672	3	1263	0.24	15	97	3	809	5	1281	23	2187	1.05	8	49	3	712	3	904	14	1665	0.84	0.71	12	44	11	680	4	878	27	1602	1.69	9	33	6	473	2	607	17	1113	1.53	27
chr1	21156501	21157500	6	9	0	23	0	54	6	86	6.98	30	35	2	90	1	218	33	343	9.62	0	2	0	8	0	16	0	26	0	5.53333	6	8	0	20	1	45	7	73	9.59	7	24	0	58	0	158	7	240	2.92	21
chr1	21156501	21157500	6	9	0	23	0	54	6	86	6.98	30	35	2	90	1	218	33	343	9.62	0	2	0	8	0	16	0	26	0	5.53333	6	8	0	20	1	45	7	73	9.59	7	24	0	58	0	158	7	240	2.92	21
chr1	21425001	21426000	18	35	0	41	0	51	18	127	14.17	21	33	1	34	0	25	22	92	23.91	11	14	0	16	0	23	11	53	20.75	19.61	30	36	0	42	0	23	30	101	29.7	27	29	0	36	0	18	27	83	32.53	19
chr1	21425001	21426000	18	35	0	41	0	51	18	127	14.17	21	33	1	34	0	25	22	92	23.91	11	14	0	16	0	23	11	53	20.75	19.61	30	36	0	42	0	23	30	101	29.7	27	29	0	36	0	18	27	83	32.53	19
chr1	21446501	21447500	17	20	0	87	0	225	17	332	5.12	19	35	0	115	2	647	21	797	2.63	10	25	0	101	1	402	11	528	2.08	3.27667	4	4	0	18	0	33	4	55	7.27	18	19	1	79	1	210	20	308	6.49	8
chr1	21446501	21447500	17	20	0	87	0	225	17	332	5.12	19	35	0	115	2	647	21	797	2.63	10	25	0	101	1	402	11	528	2.08	3.27667	4	4	0	18	0	33	4	55	7.27	18	19	1	79	1	210	20	308	6.49	8
chr1	21447001	21448000	62	68	0	166	3	475	65	709	9.17	36	58	0	145	1	724	37	927	3.99	46	64	0	179	1	615	47	858	5.48	6.21333	12	16	0	39	0	98	12	153	7.84	49	50	0	116	2	317	51	483	10.56	10
chr1	21447001	21448000	62	68	0	166	3	475	65	709	9.17	36	58	0	145	1	724	37	927	3.99	46	64	0	179	1	615	47	858	5.48	6.21333	12	16	0	39	0	98	12	153	7.84	49	50	0	116	2	317	51	483	10.56	10
chr1	21514501	21515500	28	166	4	677	3	1292	35	2135	1.64	32	82	2	312	1	574	35	968	3.62	60	199	2	739	4	1272	66	2210	2.99	2.75	59	147	2	535	5	899	66	1581	4.17	56	152	7	589	6	1084	69	1825	3.78	14
chr1	21514501	21515500	28	166	4	677	3	1292	35	2135	1.64	32	82	2	312	1	574	35	968	3.62	60	199	2	739	4	1272	66	2210	2.99	2.75	59	147	2	535	5	899	66	1581	4.17	56	152	7	589	6	1084	69	1825	3.78	14
chr1	21515001	21516000	169	320	7	1036	8	2784	184	4140	4.44	113	169	4	501	2	1378	119	2048	5.81	246	410	2	1224	7	3366	255	5000	5.1	5.11667	212	312	3	887	17	2433	232	3632	6.39	198	309	13	935	10	2534	221	3778	5.85	38
chr1	21515001	21516000	169	320	7	1036	8	2784	184	4140	4.44	113	169	4	501	2	1378	119	2048	5.81	246	410	2	1224	7	3366	255	5000	5.1	5.11667	212	312	3	887	17	2433	232	3632	6.39	198	309	13	935	10	2534	221	3778	5.85	38
chr1	21529001	21530000	23	26	3	63	2	262	28	351	7.98	5	10	0	36	1	152	6	198	3.03	2	6	0	27	0	105	2	138	1.45	4.15333	37	42	6	95	5	417	48	554	8.66	13	15	2	42	1	174	16	231	6.93	171
chr1	21529001	21530000	23	26	3	63	2	262	28	351	7.98	5	10	0	36	1	152	6	198	3.03	2	6	0	27	0	105	2	138	1.45	4.15333	37	42	6	95	5	417	48	554	8.66	13	15	2	42	1	174	16	231	6.93	171
chr1	21530501	21531500	458	475	3	718	6	1066	467	2259	20.67	4	6	0	6	0	3	4	15	26.67	686	708	11	1151	4	1818	701	3677	19.06	22.1333	535	548	4	943	11	1599	550	3090	17.8	350	360	5	621	6	1072	361	2053	17.58	18
chr1	21530501	21531500	458	475	3	718	6	1066	467	2259	20.67	4	6	0	6	0	3	4	15	26.67	686	708	11	1151	4	1818	701	3677	19.06	22.1333	535	548	4	943	11	1599	550	3090	17.8	350	360	5	621	6	1072	361	2053	17.58	18
chr1	21549501	21550500	137	153	1	404	1	995	139	1552	8.96	115	162	0	410	8	922	123	1494	8.23	58	76	0	159	1	342	59	577	10.23	9.14	71	92	4	245	2	548	77	885	8.7	104	149	0	367	0	827	104	1343	7.74	121
chr1	21549501	21550500	137	153	1	404	1	995	139	1552	8.96	115	162	0	410	8	922	123	1494	8.23	58	76	0	159	1	342	59	577	10.23	9.14	71	92	4	245	2	548	77	885	8.7	104	149	0	367	0	827	104	1343	7.74	121
chr1	21549501	21550500	137	153	1	404	1	995	139	1552	8.96	115	162	0	410	8	922	123	1494	8.23	58	76	0	159	1	342	59	577	10.23	9.14	71	92	4	245	2	548	77	885	8.7	104	149	0	367	0	827	104	1343	7.74	121
chr1	21553001	21554000	62	89	4	569	3	1784	69	2442	2.83	85	113	11	1061	14	3171	110	4345	2.53	66	104	0	353	3	1090	69	1547	4.46	3.27333	89	122	4	651	10	1931	103	2704	3.81	93	132	1	806	22	2386	116	3324	3.49	43
chr1	21553001	21554000	62	89	4	569	3	1784	69	2442	2.83	85	113	11	1061	14	3171	110	4345	2.53	66	104	0	353	3	1090	69	1547	4.46	3.27333	89	122	4	651	10	1931	103	2704	3.81	93	132	1	806	22	2386	116	3324	3.49	43
chr1	21631001	21632000	271	286	3	162	6	1506	280	1954	14.33	537	640	2	409	10	6336	549	7385	7.43	200	214	0	120	6	1175	206	1509	13.65	11.8033	299	325	1	189	8	1734	308	2248	13.7	230	258	0	137	5	1358	235	1753	13.41	257
chr1	21631001	21632000	271	286	3	162	6	1506	280	1954	14.33	537	640	2	409	10	6336	549	7385	7.43	200	214	0	120	6	1175	206	1509	13.65	11.8033	299	325	1	189	8	1734	308	2248	13.7	230	258	0	137	5	1358	235	1753	13.41	257
chr1	21669501	21670500	9	149	0	625	4	1861	13	2635	0.49	22	297	4	1264	12	3849	38	5410	0.7	12	184	3	730	7	2065	22	2979	0.74	0.643333	22	192	0	928	11	2707	33	3827	0.86	29	198	3	908	21	2761	53	3867	1.37	17
chr1	21669501	21670500	9	149	0	625	4	1861	13	2635	0.49	22	297	4	1264	12	3849	38	5410	0.7	12	184	3	730	7	2065	22	2979	0.74	0.643333	22	192	0	928	11	2707	33	3827	0.86	29	198	3	908	21	2761	53	3867	1.37	17
chr1	21669501	21670500	9	149	0	625	4	1861	13	2635	0.49	22	297	4	1264	12	3849	38	5410	0.7	12	184	3	730	7	2065	22	2979	0.74	0.643333	22	192	0	928	11	2707	33	3827	0.86	29	198	3	908	21	2761	53	3867	1.37	17
chr1	21669501	21670500	9	149	0	625	4	1861	13	2635	0.49	22	297	4	1264	12	3849	38	5410	0.7	12	184	3	730	7	2065	22	2979	0.74	0.643333	22	192	0	928	11	2707	33	3827	0.86	29	198	3	908	21	2761	53	3867	1.37	17
chr1	21670001	21671000	9	266	0	805	4	1980	13	3051	0.43	22	336	6	1319	10	3607	38	5262	0.72	13	273	3	875	7	2146	23	3294	0.7	0.616667	22	328	0	1082	11	2665	33	4075	0.81	29	235	3	978	20	2621	52	3834	1.36	19
chr1	21670001	21671000	9	266	0	805	4	1980	13	3051	0.43	22	336	6	1319	10	3607	38	5262	0.72	13	273	3	875	7	2146	23	3294	0.7	0.616667	22	328	0	1082	11	2665	33	4075	0.81	29	235	3	978	20	2621	52	3834	1.36	19
chr1	21670001	21671000	9	266	0	805	4	1980	13	3051	0.43	22	336	6	1319	10	3607	38	5262	0.72	13	273	3	875	7	2146	23	3294	0.7	0.616667	22	328	0	1082	11	2665	33	4075	0.81	29	235	3	978	20	2621	52	3834	1.36	19
chr1	21670001	21671000	9	266	0	805	4	1980	13	3051	0.43	22	336	6	1319	10	3607	38	5262	0.72	13	273	3	875	7	2146	23	3294	0.7	0.616667	22	328	0	1082	11	2665	33	4075	0.81	29	235	3	978	20	2621	52	3834	1.36	19
chr1	21670001	21671000	9	266	0	805	4	1980	13	3051	0.43	22	336	6	1319	10	3607	38	5262	0.72	13	273	3	875	7	2146	23	3294	0.7	0.616667	22	328	0	1082	11	2665	33	4075	0.81	29	235	3	978	20	2621	52	3834	1.36	19
chr1	21670001	21671000	9	266	0	805	4	1980	13	3051	0.43	22	336	6	1319	10	3607	38	5262	0.72	13	273	3	875	7	2146	23	3294	0.7	0.616667	22	328	0	1082	11	2665	33	4075	0.81	29	235	3	978	20	2621	52	3834	1.36	19
chr1	21679001	21680000	0	86	0	119	1	743	1	948	0.11	0	165	0	230	2	1430	2	1825	0.11	0	62	0	84	2	536	2	682	0.29	0.17	0	52	0	72	0	448	0	572	0	4	70	0	92	1	628	5	790	0.63	1
chr1	21679001	21680000	0	86	0	119	1	743	1	948	0.11	0	165	0	230	2	1430	2	1825	0.11	0	62	0	84	2	536	2	682	0.29	0.17	0	52	0	72	0	448	0	572	0	4	70	0	92	1	628	5	790	0.63	1
chr1	21679001	21680000	0	86	0	119	1	743	1	948	0.11	0	165	0	230	2	1430	2	1825	0.11	0	62	0	84	2	536	2	682	0.29	0.17	0	52	0	72	0	448	0	572	0	4	70	0	92	1	628	5	790	0.63	1
chr1	21679001	21680000	0	86	0	119	1	743	1	948	0.11	0	165	0	230	2	1430	2	1825	0.11	0	62	0	84	2	536	2	682	0.29	0.17	0	52	0	72	0	448	0	572	0	4	70	0	92	1	628	5	790	0.63	1
chr1	21679001	21680000	0	86	0	119	1	743	1	948	0.11	0	165	0	230	2	1430	2	1825	0.11	0	62	0	84	2	536	2	682	0.29	0.17	0	52	0	72	0	448	0	572	0	4	70	0	92	1	628	5	790	0.63	1
chr1	21679001	21680000	0	86	0	119	1	743	1	948	0.11	0	165	0	230	2	1430	2	1825	0.11	0	62	0	84	2	536	2	682	0.29	0.17	0	52	0	72	0	448	0	572	0	4	70	0	92	1	628	5	790	0.63	1
chr1	21679001	21680000	0	86	0	119	1	743	1	948	0.11	0	165	0	230	2	1430	2	1825	0.11	0	62	0	84	2	536	2	682	0.29	0.17	0	52	0	72	0	448	0	572	0	4	70	0	92	1	628	5	790	0.63	1
chr1	21679001	21680000	0	86	0	119	1	743	1	948	0.11	0	165	0	230	2	1430	2	1825	0.11	0	62	0	84	2	536	2	682	0.29	0.17	0	52	0	72	0	448	0	572	0	4	70	0	92	1	628	5	790	0.63	1
chr1	21679001	21680000	0	86	0	119	1	743	1	948	0.11	0	165	0	230	2	1430	2	1825	0.11	0	62	0	84	2	536	2	682	0.29	0.17	0	52	0	72	0	448	0	572	0	4	70	0	92	1	628	5	790	0.63	1
chr1	21679001	21680000	0	86	0	119	1	743	1	948	0.11	0	165	0	230	2	1430	2	1825	0.11	0	62	0	84	2	536	2	682	0.29	0.17	0	52	0	72	0	448	0	572	0	4	70	0	92	1	628	5	790	0.63	1
chr1	21817501	21818500	5	10	0	71	0	220	5	301	1.66	11	16	0	111	1	361	12	488	2.46	1	2	0	14	0	43	1	59	1.69	1.93667	16	17	0	57	0	180	16	254	6.3	8	11	0	50	0	175	8	236	3.39	4
chr1	21817501	21818500	5	10	0	71	0	220	5	301	1.66	11	16	0	111	1	361	12	488	2.46	1	2	0	14	0	43	1	59	1.69	1.93667	16	17	0	57	0	180	16	254	6.3	8	11	0	50	0	175	8	236	3.39	4
chr1	21821001	21822000	27	38	7	735	10	1781	44	2554	1.72	72	86	4	869	10	2075	86	3030	2.84	0	0	3	350	4	878	7	1228	0.57	1.71	61	73	6	816	9	1943	76	2832	2.68	73	82	5	824	1	1961	79	2867	2.76	81
chr1	21821001	21822000	27	38	7	735	10	1781	44	2554	1.72	72	86	4	869	10	2075	86	3030	2.84	0	0	3	350	4	878	7	1228	0.57	1.71	61	73	6	816	9	1943	76	2832	2.68	73	82	5	824	1	1961	79	2867	2.76	81
chr1	21824501	21825500	57	70	14	2060	9	3373	80	5503	1.45	206	311	14	2336	17	4172	237	6819	3.48	53	127	7	2382	17	4022	77	6531	1.18	2.03667	43	63	9	2838	25	4597	77	7498	1.03	45	56	10	2774	15	4476	70	7306	0.96	115
chr1	21824501	21825500	57	70	14	2060	9	3373	80	5503	1.45	206	311	14	2336	17	4172	237	6819	3.48	53	127	7	2382	17	4022	77	6531	1.18	2.03667	43	63	9	2838	25	4597	77	7498	1.03	45	56	10	2774	15	4476	70	7306	0.96	115
chr1	21825001	21826000	51	67	14	2083	12	3470	77	5620	1.37	100	175	13	2119	13	3787	126	6081	2.07	30	81	7	2304	16	3925	53	6310	0.84	1.42667	27	38	9	2796	25	4535	61	7369	0.83	38	53	10	2786	15	4551	63	7390	0.85	80
chr1	21825001	21826000	51	67	14	2083	12	3470	77	5620	1.37	100	175	13	2119	13	3787	126	6081	2.07	30	81	7	2304	16	3925	53	6310	0.84	1.42667	27	38	9	2796	25	4535	61	7369	0.83	38	53	10	2786	15	4551	63	7390	0.85	80
chr1	21862501	21863500	43	91	0	107	3	450	46	648	7.1	113	195	0	252	4	1150	117	1597	7.33	41	147	0	192	3	795	44	1134	3.88	6.10333	64	142	3	165	3	695	70	1002	6.99	47	75	0	86	1	363	48	524	9.16	182
chr1	21862501	21863500	43	91	0	107	3	450	46	648	7.1	113	195	0	252	4	1150	117	1597	7.33	41	147	0	192	3	795	44	1134	3.88	6.10333	64	142	3	165	3	695	70	1002	6.99	47	75	0	86	1	363	48	524	9.16	182
chr1	21863001	21864000	46	97	0	121	3	498	49	716	6.84	132	235	2	349	5	1456	139	2040	6.81	45	159	0	220	3	891	48	1270	3.78	5.81	70	149	3	182	3	740	76	1071	7.1	50	78	0	93	1	387	51	558	9.14	196
chr1	21863001	21864000	46	97	0	121	3	498	49	716	6.84	132	235	2	349	5	1456	139	2040	6.81	45	159	0	220	3	891	48	1270	3.78	5.81	70	149	3	182	3	740	76	1071	7.1	50	78	0	93	1	387	51	558	9.14	196
chr1	21880001	21881000	0	0	0	142	3	917	3	1059	0.28	0	0	1	145	2	940	3	1085	0.28	0	0	0	113	5	741	5	854	0.59	0.383333	0	1	0	45	2	301	2	347	0.58	1	1	2	147	8	967	11	1115	0.99	3
chr1	21880001	21881000	0	0	0	142	3	917	3	1059	0.28	0	0	1	145	2	940	3	1085	0.28	0	0	0	113	5	741	5	854	0.59	0.383333	0	1	0	45	2	301	2	347	0.58	1	1	2	147	8	967	11	1115	0.99	3
chr1	21922001	21923000	60	64	1	295	8	890	69	1249	5.52	128	133	1	808	8	2986	137	3927	3.49	184	201	5	761	2	2042	191	3004	6.36	5.12333	78	78	1	421	1	1436	80	1935	4.13	142	153	7	873	15	2729	164	3755	4.37	48
chr1	21922001	21923000	60	64	1	295	8	890	69	1249	5.52	128	133	1	808	8	2986	137	3927	3.49	184	201	5	761	2	2042	191	3004	6.36	5.12333	78	78	1	421	1	1436	80	1935	4.13	142	153	7	873	15	2729	164	3755	4.37	48
chr1	21950501	21951500	146	159	0	134	1	530	147	823	17.86	209	239	4	274	3	1001	216	1514	14.27	276	308	2	281	4	1062	282	1651	17.08	16.4033	72	85	0	121	2	405	74	611	12.11	169	177	0	111	4	473	173	761	22.73	191
chr1	21950501	21951500	146	159	0	134	1	530	147	823	17.86	209	239	4	274	3	1001	216	1514	14.27	276	308	2	281	4	1062	282	1651	17.08	16.4033	72	85	0	121	2	405	74	611	12.11	169	177	0	111	4	473	173	761	22.73	191
chr1	22039001	22040000	193	237	7	2014	42	7932	242	10183	2.38	129	185	3	1850	24	6123	156	8158	1.91	170	224	5	1868	27	7398	202	9490	2.13	2.14	130	195	4	1736	16	6544	150	8475	1.77	146	202	7	1788	9	6760	162	8750	1.85	31
chr1	22039001	22040000	193	237	7	2014	42	7932	242	10183	2.38	129	185	3	1850	24	6123	156	8158	1.91	170	224	5	1868	27	7398	202	9490	2.13	2.14	130	195	4	1736	16	6544	150	8475	1.77	146	202	7	1788	9	6760	162	8750	1.85	31
chr1	22039501	22040500	194	238	7	1890	30	6230	231	8358	2.76	130	186	1	1789	22	5345	153	7320	2.09	168	221	4	1734	20	5772	192	7727	2.48	2.44333	130	195	3	1631	14	5293	147	7119	2.06	146	202	7	1685	8	5498	161	7385	2.18	28
chr1	22039501	22040500	194	238	7	1890	30	6230	231	8358	2.76	130	186	1	1789	22	5345	153	7320	2.09	168	221	4	1734	20	5772	192	7727	2.48	2.44333	130	195	3	1631	14	5293	147	7119	2.06	146	202	7	1685	8	5498	161	7385	2.18	28
chr1	22173501	22174500	0	317	3	439	2	1288	5	2044	0.24	8	190	3	256	2	833	13	1279	1.02	7	254	1	331	4	1024	12	1609	0.75	0.67	14	297	1	398	6	1016	21	1711	1.23	9	141	0	188	3	651	12	980	1.22	23
chr1	22173501	22174500	0	317	3	439	2	1288	5	2044	0.24	8	190	3	256	2	833	13	1279	1.02	7	254	1	331	4	1024	12	1609	0.75	0.67	14	297	1	398	6	1016	21	1711	1.23	9	141	0	188	3	651	12	980	1.22	23
chr1	22173501	22174500	0	317	3	439	2	1288	5	2044	0.24	8	190	3	256	2	833	13	1279	1.02	7	254	1	331	4	1024	12	1609	0.75	0.67	14	297	1	398	6	1016	21	1711	1.23	9	141	0	188	3	651	12	980	1.22	23
chr1	22173501	22174500	0	317	3	439	2	1288	5	2044	0.24	8	190	3	256	2	833	13	1279	1.02	7	254	1	331	4	1024	12	1609	0.75	0.67	14	297	1	398	6	1016	21	1711	1.23	9	141	0	188	3	651	12	980	1.22	23
chr1	22174001	22175000	1	134	0	135	2	612	3	881	0.34	13	317	1	242	5	1318	19	1877	1.01	0	114	1	109	1	594	2	817	0.24	0.53	10	141	1	140	6	647	17	928	1.83	17	224	0	191	9	967	26	1382	1.88	24
chr1	22174001	22175000	1	134	0	135	2	612	3	881	0.34	13	317	1	242	5	1318	19	1877	1.01	0	114	1	109	1	594	2	817	0.24	0.53	10	141	1	140	6	647	17	928	1.83	17	224	0	191	9	967	26	1382	1.88	24
chr1	22174501	22175500	1	47	0	30	1	176	2	253	0.79	8	241	0	159	4	901	12	1301	0.92	0	31	0	19	0	116	0	166	0	0.57	3	70	1	45	2	265	6	380	1.58	15	147	0	99	7	547	22	793	2.77	16
chr1	22174501	22175500	1	47	0	30	1	176	2	253	0.79	8	241	0	159	4	901	12	1301	0.92	0	31	0	19	0	116	0	166	0	0.57	3	70	1	45	2	265	6	380	1.58	15	147	0	99	7	547	22	793	2.77	16
chr1	22243001	22244000	0	0	4	121	0	358	4	479	0.84	29	32	3	456	10	1140	42	1628	2.58	7	8	0	258	2	705	9	971	0.93	1.45	0	0	0	176	2	548	2	724	0.28	0	0	0	88	0	268	0	356	0	0
chr1	22243001	22244000	0	0	4	121	0	358	4	479	0.84	29	32	3	456	10	1140	42	1628	2.58	7	8	0	258	2	705	9	971	0.93	1.45	0	0	0	176	2	548	2	724	0.28	0	0	0	88	0	268	0	356	0	0
chr1	22312501	22313500	109	255	3	960	9	3530	121	4745	2.55	123	273	4	1055	25	3850	152	5178	2.94	164	285	9	1090	50	3954	223	5329	4.18	3.22333	108	268	6	1022	15	3779	129	5069	2.54	146	313	5	1215	19	4432	170	5960	2.85	25
chr1	22312501	22313500	109	255	3	960	9	3530	121	4745	2.55	123	273	4	1055	25	3850	152	5178	2.94	164	285	9	1090	50	3954	223	5329	4.18	3.22333	108	268	6	1022	15	3779	129	5069	2.54	146	313	5	1215	19	4432	170	5960	2.85	25
chr1	22428001	22429000	0	0	0	46	0	66	0	112	0	0	0	0	113	0	170	0	283	0	0	0	0	69	1	102	1	171	0.58	0.193333	0	0	0	67	2	101	2	168	1.19	0	0	2	106	3	154	5	260	1.92	0
chr1	22428001	22429000	0	0	0	46	0	66	0	112	0	0	0	0	113	0	170	0	283	0	0	0	0	69	1	102	1	171	0.58	0.193333	0	0	0	67	2	101	2	168	1.19	0	0	2	106	3	154	5	260	1.92	0
chr1	22511501	22512500	26	29	2	184	6	477	34	690	4.93	40	42	0	257	8	651	48	950	5.05	20	23	1	150	4	398	25	571	4.38	4.78667	20	39	0	248	2	647	22	934	2.36	19	20	0	126	0	323	19	469	4.05	35
chr1	22511501	22512500	26	29	2	184	6	477	34	690	4.93	40	42	0	257	8	651	48	950	5.05	20	23	1	150	4	398	25	571	4.38	4.78667	20	39	0	248	2	647	22	934	2.36	19	20	0	126	0	323	19	469	4.05	35
chr1	22512001	22513000	26	29	2	266	6	521	34	816	4.17	40	42	1	378	8	708	49	1128	4.34	20	23	2	213	4	439	26	675	3.85	4.12	20	39	2	358	2	707	24	1104	2.17	19	20	0	183	0	352	19	555	3.42	35
chr1	22512001	22513000	26	29	2	266	6	521	34	816	4.17	40	42	1	378	8	708	49	1128	4.34	20	23	2	213	4	439	26	675	3.85	4.12	20	39	2	358	2	707	24	1104	2.17	19	20	0	183	0	352	19	555	3.42	35
chr1	22602501	22603500	37	270	7	708	13	2393	57	3371	1.69	20	191	4	518	5	1740	29	2449	1.18	13	150	3	407	6	1339	22	1896	1.16	1.34333	27	139	1	365	9	1240	37	1744	2.12	47	217	3	578	4	2023	54	2818	1.92	7
chr1	22602501	22603500	37	270	7	708	13	2393	57	3371	1.69	20	191	4	518	5	1740	29	2449	1.18	13	150	3	407	6	1339	22	1896	1.16	1.34333	27	139	1	365	9	1240	37	1744	2.12	47	217	3	578	4	2023	54	2818	1.92	7
chr1	22603501	22604500	13	24	0	161	2	576	15	761	1.97	16	26	2	143	10	631	28	800	3.5	13	20	2	174	1	559	16	753	2.12	2.53	10	21	1	196	0	600	11	817	1.35	15	35	2	312	1	956	18	1303	1.38	13
chr1	22603501	22604500	13	24	0	161	2	576	15	761	1.97	16	26	2	143	10	631	28	800	3.5	13	20	2	174	1	559	16	753	2.12	2.53	10	21	1	196	0	600	11	817	1.35	15	35	2	312	1	956	18	1303	1.38	13
chr1	22604001	22605000	10	17	0	68	2	360	12	445	2.7	15	23	2	108	10	536	27	667	4.05	10	12	2	54	1	272	13	338	3.85	3.53333	6	12	0	54	0	276	6	342	1.75	11	22	0	103	1	524	12	649	1.85	12
chr1	22604001	22605000	10	17	0	68	2	360	12	445	2.7	15	23	2	108	10	536	27	667	4.05	10	12	2	54	1	272	13	338	3.85	3.53333	6	12	0	54	0	276	6	342	1.75	11	22	0	103	1	524	12	649	1.85	12
chr1	22623501	22624500	57	117	1	122	0	506	58	745	7.79	15	36	1	39	1	152	17	227	7.49	75	158	3	162	5	689	83	1009	8.23	7.83667	41	92	0	96	3	424	44	612	7.19	37	123	0	127	2	539	39	789	4.94	2
chr1	22623501	22624500	57	117	1	122	0	506	58	745	7.79	15	36	1	39	1	152	17	227	7.49	75	158	3	162	5	689	83	1009	8.23	7.83667	41	92	0	96	3	424	44	612	7.19	37	123	0	127	2	539	39	789	4.94	2
chr1	22652501	22653500	589	906	11	1922	28	4993	628	7821	8.03	379	588	8	1238	18	3210	405	5036	8.04	460	749	5	1549	18	4070	483	6368	7.58	7.88333	444	796	11	1654	17	4340	472	6790	6.95	471	797	9	1640	16	4356	496	6793	7.3	157
chr1	22652501	22653500	589	906	11	1922	28	4993	628	7821	8.03	379	588	8	1238	18	3210	405	5036	8.04	460	749	5	1549	18	4070	483	6368	7.58	7.88333	444	796	11	1654	17	4340	472	6790	6.95	471	797	9	1640	16	4356	496	6793	7.3	157
chr1	22653001	22654000	589	906	14	2128	28	5204	631	8238	7.66	379	588	10	1374	19	3346	408	5308	7.69	460	749	5	1731	18	4260	483	6740	7.17	7.50667	444	796	11	1843	17	4531	472	7170	6.58	471	797	10	1829	17	4557	498	7183	6.93	157
chr1	22653001	22654000	589	906	14	2128	28	5204	631	8238	7.66	379	588	10	1374	19	3346	408	5308	7.69	460	749	5	1731	18	4260	483	6740	7.17	7.50667	444	796	11	1843	17	4531	472	7170	6.58	471	797	10	1829	17	4557	498	7183	6.93	157
chr1	22754501	22755500	0	23	0	266	4	991	4	1280	0.31	6	36	1	375	11	1367	18	1778	1.01	3	28	0	329	4	1235	7	1592	0.44	0.586667	1	27	2	313	1	1148	4	1488	0.27	3	39	0	464	4	1742	7	2245	0.31	0
chr1	22754501	22755500	0	23	0	266	4	991	4	1280	0.31	6	36	1	375	11	1367	18	1778	1.01	3	28	0	329	4	1235	7	1592	0.44	0.586667	1	27	2	313	1	1148	4	1488	0.27	3	39	0	464	4	1742	7	2245	0.31	0
chr1	22956501	22957500	173	244	6	590	26	2825	205	3659	5.6	137	144	8	359	14	1600	159	2103	7.56	105	132	0	322	14	1505	119	1959	6.07	6.41	96	105	9	238	32	932	137	1275	10.75	195	223	3	557	10	2642	208	3422	6.08	50
chr1	22956501	22957500	173	244	6	590	26	2825	205	3659	5.6	137	144	8	359	14	1600	159	2103	7.56	105	132	0	322	14	1505	119	1959	6.07	6.41	96	105	9	238	32	932	137	1275	10.75	195	223	3	557	10	2642	208	3422	6.08	50
chr1	22980501	22981500	4	30	0	70	0	195	4	295	1.36	45	144	1	335	3	848	49	1327	3.69	22	60	1	135	6	332	29	527	5.5	3.51667	20	36	0	72	3	168	23	276	8.33	40	85	0	187	2	460	42	732	5.74	88
chr1	22980501	22981500	4	30	0	70	0	195	4	295	1.36	45	144	1	335	3	848	49	1327	3.69	22	60	1	135	6	332	29	527	5.5	3.51667	20	36	0	72	3	168	23	276	8.33	40	85	0	187	2	460	42	732	5.74	88
chr1	22981001	22982000	4	30	0	70	0	195	4	295	1.36	45	144	1	335	3	848	49	1327	3.69	22	63	1	150	9	401	32	614	5.21	3.42	20	36	0	72	3	168	23	276	8.33	40	85	0	187	2	460	42	732	5.74	88
chr1	22981001	22982000	4	30	0	70	0	195	4	295	1.36	45	144	1	335	3	848	49	1327	3.69	22	63	1	150	9	401	32	614	5.21	3.42	20	36	0	72	3	168	23	276	8.33	40	85	0	187	2	460	42	732	5.74	88
chr1	22981501	22982500	0	20	0	100	0	156	0	276	0	0	4	0	20	0	36	0	60	0	1	17	0	85	3	179	4	281	1.42	0.473333	1	14	0	70	0	102	1	186	0.54	3	15	0	78	1	112	4	205	1.95	14
chr1	22981501	22982500	0	20	0	100	0	156	0	276	0	0	4	0	20	0	36	0	60	0	1	17	0	85	3	179	4	281	1.42	0.473333	1	14	0	70	0	102	1	186	0.54	3	15	0	78	1	112	4	205	1.95	14
chr1	22982001	22983000	0	20	0	100	0	156	0	276	0	0	4	0	20	0	36	0	60	0	1	14	0	70	0	110	1	194	0.52	0.173333	1	14	0	70	0	102	1	186	0.54	3	15	0	78	1	112	4	205	1.95	14
chr1	22982001	22983000	0	20	0	100	0	156	0	276	0	0	4	0	20	0	36	0	60	0	1	14	0	70	0	110	1	194	0.52	0.173333	1	14	0	70	0	102	1	186	0.54	3	15	0	78	1	112	4	205	1.95	14
chr1	23002001	23003000	45	81	4	144	1	277	50	502	9.96	108	171	6	364	5	637	119	1172	10.15	164	216	9	501	0	858	173	1575	10.98	10.3633	63	85	7	290	0	535	70	910	7.69	74	105	1	232	1	477	76	814	9.34	257
chr1	23002001	23003000	45	81	4	144	1	277	50	502	9.96	108	171	6	364	5	637	119	1172	10.15	164	216	9	501	0	858	173	1575	10.98	10.3633	63	85	7	290	0	535	70	910	7.69	74	105	1	232	1	477	76	814	9.34	257
chr1	23002501	23003500	14	16	2	76	1	173	17	265	6.42	28	36	3	162	1	294	32	492	6.5	57	64	7	294	0	488	64	846	7.57	6.83	44	56	7	253	0	472	51	781	6.53	16	24	1	113	1	270	18	407	4.42	123
chr1	23002501	23003500	14	16	2	76	1	173	17	265	6.42	28	36	3	162	1	294	32	492	6.5	57	64	7	294	0	488	64	846	7.57	6.83	44	56	7	253	0	472	51	781	6.53	16	24	1	113	1	270	18	407	4.42	123
chr1	23030501	23031500	57	70	2	325	1	621	60	1016	5.91	97	136	4	620	5	1144	106	1900	5.58	50	65	1	296	6	552	57	913	6.24	5.91	74	103	3	480	2	929	79	1512	5.22	85	148	3	688	1	1321	89	2157	4.13	19
chr1	23030501	23031500	57	70	2	325	1	621	60	1016	5.91	97	136	4	620	5	1144	106	1900	5.58	50	65	1	296	6	552	57	913	6.24	5.91	74	103	3	480	2	929	79	1512	5.22	85	148	3	688	1	1321	89	2157	4.13	19
chr1	23031001	23032000	61	74	10	810	9	2192	80	3076	2.6	103	142	7	1568	29	4319	139	6029	2.31	54	69	10	751	15	2045	79	2865	2.76	2.55667	76	105	11	1184	18	3196	105	4485	2.34	86	150	16	1715	20	4626	122	6491	1.88	19
chr1	23031001	23032000	61	74	10	810	9	2192	80	3076	2.6	103	142	7	1568	29	4319	139	6029	2.31	54	69	10	751	15	2045	79	2865	2.76	2.55667	76	105	11	1184	18	3196	105	4485	2.34	86	150	16	1715	20	4626	122	6491	1.88	19
chr1	23093501	23094500	34	61	3	163	4	501	41	725	5.66	93	105	1	317	11	899	105	1321	7.95	48	91	2	236	6	592	56	919	6.09	6.56667	28	33	0	84	1	225	29	342	8.48	54	74	2	183	3	525	59	782	7.54	182
chr1	23093501	23094500	34	61	3	163	4	501	41	725	5.66	93	105	1	317	11	899	105	1321	7.95	48	91	2	236	6	592	56	919	6.09	6.56667	28	33	0	84	1	225	29	342	8.48	54	74	2	183	3	525	59	782	7.54	182
chr1	23094001	23095000	48	81	6	421	5	1565	59	2067	2.85	70	85	3	470	10	1647	83	2202	3.77	47	91	4	407	7	1486	58	1984	2.92	3.18	35	40	0	255	6	1093	41	1388	2.95	66	89	2	369	5	1277	73	1735	4.21	173
chr1	23094001	23095000	48	81	6	421	5	1565	59	2067	2.85	70	85	3	470	10	1647	83	2202	3.77	47	91	4	407	7	1486	58	1984	2.92	3.18	35	40	0	255	6	1093	41	1388	2.95	66	89	2	369	5	1277	73	1735	4.21	173
chr1	23098001	23099000	8	80	1	179	0	200	9	459	1.96	15	140	1	285	0	195	16	620	2.58	7	158	0	338	2	359	9	855	1.05	1.86333	1	59	2	129	0	100	3	288	1.04	18	54	2	104	0	157	20	315	6.35	17
chr1	23098001	23099000	8	80	1	179	0	200	9	459	1.96	15	140	1	285	0	195	16	620	2.58	7	158	0	338	2	359	9	855	1.05	1.86333	1	59	2	129	0	100	3	288	1.04	18	54	2	104	0	157	20	315	6.35	17
chr1	23098001	23099000	8	80	1	179	0	200	9	459	1.96	15	140	1	285	0	195	16	620	2.58	7	158	0	338	2	359	9	855	1.05	1.86333	1	59	2	129	0	100	3	288	1.04	18	54	2	104	0	157	20	315	6.35	17
chr1	23098001	23099000	8	80	1	179	0	200	9	459	1.96	15	140	1	285	0	195	16	620	2.58	7	158	0	338	2	359	9	855	1.05	1.86333	1	59	2	129	0	100	3	288	1.04	18	54	2	104	0	157	20	315	6.35	17
chr1	23210001	23211000	80	125	0	254	2	468	82	847	9.68	69	154	1	323	3	718	73	1195	6.11	15	62	0	133	1	313	16	508	3.15	6.31333	23	88	0	188	4	525	27	801	3.37	40	73	0	150	0	335	40	558	7.17	49
chr1	23210001	23211000	80	125	0	254	2	468	82	847	9.68	69	154	1	323	3	718	73	1195	6.11	15	62	0	133	1	313	16	508	3.15	6.31333	23	88	0	188	4	525	27	801	3.37	40	73	0	150	0	335	40	558	7.17	49
chr1	23210501	23211500	80	125	0	254	2	468	82	847	9.68	69	154	1	323	3	718	73	1195	6.11	15	62	0	133	1	313	16	508	3.15	6.31333	62	166	2	343	4	1536	68	2045	3.33	42	75	0	154	0	361	42	590	7.12	49
chr1	23210501	23211500	80	125	0	254	2	468	82	847	9.68	69	154	1	323	3	718	73	1195	6.11	15	62	0	133	1	313	16	508	3.15	6.31333	62	166	2	343	4	1536	68	2045	3.33	42	75	0	154	0	361	42	590	7.12	49
chr1	23260001	23261000	83	117	0	358	6	712	89	1187	7.5	205	255	4	528	5	1175	214	1958	10.93	85	129	2	469	4	875	91	1473	6.18	8.20333	111	170	5	477	7	989	123	1636	7.52	99	162	4	504	2	1061	105	1727	6.08	94
chr1	23260001	23261000	83	117	0	358	6	712	89	1187	7.5	205	255	4	528	5	1175	214	1958	10.93	85	129	2	469	4	875	91	1473	6.18	8.20333	111	170	5	477	7	989	123	1636	7.52	99	162	4	504	2	1061	105	1727	6.08	94
chr1	23260501	23261500	4	24	0	177	3	303	7	504	1.39	29	45	1	205	0	383	30	633	4.74	3	19	1	227	2	374	6	620	0.97	2.36667	6	37	3	220	1	409	10	666	1.5	4	54	0	312	0	593	4	959	0.42	11
chr1	23260501	23261500	4	24	0	177	3	303	7	504	1.39	29	45	1	205	0	383	30	633	4.74	3	19	1	227	2	374	6	620	0.97	2.36667	6	37	3	220	1	409	10	666	1.5	4	54	0	312	0	593	4	959	0.42	11
chr1	23314501	23315500	3	14	0	84	0	210	3	308	0.97	3	10	0	60	0	150	3	220	1.36	4	8	0	48	0	120	4	176	2.27	1.53333	10	15	0	90	2	225	12	330	3.64	12	19	1	115	0	282	13	416	3.12	6
chr1	23314501	23315500	3	14	0	84	0	210	3	308	0.97	3	10	0	60	0	150	3	220	1.36	4	8	0	48	0	120	4	176	2.27	1.53333	10	15	0	90	2	225	12	330	3.64	12	19	1	115	0	282	13	416	3.12	6
chr1	23315001	23316000	21	56	1	151	0	496	22	703	3.13	10	42	1	129	0	419	11	590	1.86	9	32	0	95	0	309	9	436	2.06	2.35	28	60	0	189	3	597	31	846	3.66	41	75	1	219	0	736	42	1030	4.08	24
chr1	23315001	23316000	21	56	1	151	0	496	22	703	3.13	10	42	1	129	0	419	11	590	1.86	9	32	0	95	0	309	9	436	2.06	2.35	28	60	0	189	3	597	31	846	3.66	41	75	1	219	0	736	42	1030	4.08	24
chr1	23354001	23355000	13	44	2	110	1	367	16	521	3.07	7	58	1	144	4	482	12	684	1.75	17	28	0	70	1	228	18	326	5.52	3.44667	18	37	0	95	1	308	19	440	4.32	18	36	1	89	2	288	21	413	5.08	9
chr1	23354001	23355000	13	44	2	110	1	367	16	521	3.07	7	58	1	144	4	482	12	684	1.75	17	28	0	70	1	228	18	326	5.52	3.44667	18	37	0	95	1	308	19	440	4.32	18	36	1	89	2	288	21	413	5.08	9
chr1	23382001	23383000	0	0	0	15	3	63	3	78	3.85	0	0	1	28	0	104	1	132	0.76	0	0	0	27	0	83	0	110	0	1.53667	0	0	0	28	0	92	0	120	0	0	0	0	16	0	60	0	76	0	0
chr1	23382001	23383000	0	0	0	15	3	63	3	78	3.85	0	0	1	28	0	104	1	132	0.76	0	0	0	27	0	83	0	110	0	1.53667	0	0	0	28	0	92	0	120	0	0	0	0	16	0	60	0	76	0	0
chr1	23421501	23422500	959	1364	17	5080	63	10565	1039	17009	6.11	374	620	6	2314	34	4796	414	7730	5.36	940	1427	26	5312	71	11034	1037	17773	5.83	5.76667	768	1314	21	4918	41	10198	830	16430	5.05	556	1040	13	3876	46	8045	615	12961	4.75	115
chr1	23421501	23422500	959	1364	17	5080	63	10565	1039	17009	6.11	374	620	6	2314	34	4796	414	7730	5.36	940	1427	26	5312	71	11034	1037	17773	5.83	5.76667	768	1314	21	4918	41	10198	830	16430	5.05	556	1040	13	3876	46	8045	615	12961	4.75	115
chr1	23422001	23423000	959	1364	20	6442	69	11592	1048	19398	5.4	374	620	10	2933	35	5261	419	8814	4.75	940	1427	31	6736	77	12111	1048	20274	5.17	5.10667	768	1314	32	6232	45	11192	845	18738	4.51	556	1040	21	4916	50	8825	627	14781	4.24	115
chr1	23422001	23423000	959	1364	20	6442	69	11592	1048	19398	5.4	374	620	10	2933	35	5261	419	8814	4.75	940	1427	31	6736	77	12111	1048	20274	5.17	5.10667	768	1314	32	6232	45	11192	845	18738	4.51	556	1040	21	4916	50	8825	627	14781	4.24	115
chr1	23443501	23444500	39	52	0	39	2	215	41	306	13.4	64	97	0	80	1	432	65	609	10.67	67	98	1	92	0	317	68	507	13.41	12.4933	60	83	1	76	2	235	63	394	15.99	84	110	0	91	0	379	84	580	14.48	127
chr1	23443501	23444500	39	52	0	39	2	215	41	306	13.4	64	97	0	80	1	432	65	609	10.67	67	98	1	92	0	317	68	507	13.41	12.4933	60	83	1	76	2	235	63	394	15.99	84	110	0	91	0	379	84	580	14.48	127
chr1	23444001	23445000	39	52	0	39	2	215	41	306	13.4	64	97	0	80	1	432	65	609	10.67	67	98	1	92	0	317	68	507	13.41	12.4933	60	83	1	76	2	235	63	394	15.99	84	110	0	91	0	379	84	580	14.48	127
chr1	23444001	23445000	39	52	0	39	2	215	41	306	13.4	64	97	0	80	1	432	65	609	10.67	67	98	1	92	0	317	68	507	13.41	12.4933	60	83	1	76	2	235	63	394	15.99	84	110	0	91	0	379	84	580	14.48	127
chr1	23535001	23536000	13	17	0	186	0	345	13	548	2.37	59	69	2	694	57	1456	118	2219	5.32	21	29	1	307	13	608	35	944	3.71	3.8	23	35	1	364	17	710	41	1109	3.7	25	34	0	370	3	718	28	1122	2.5	18
chr1	23535001	23536000	13	17	0	186	0	345	13	548	2.37	59	69	2	694	57	1456	118	2219	5.32	21	29	1	307	13	608	35	944	3.71	3.8	23	35	1	364	17	710	41	1109	3.7	25	34	0	370	3	718	28	1122	2.5	18
chr1	23536001	23537000	98	106	1	335	5	856	104	1297	8.02	37	63	1	483	9	1685	47	2231	2.11	59	75	0	317	5	939	64	1331	4.81	4.98	72	88	6	399	8	1227	86	1714	5.02	94	98	2	370	3	1076	99	1544	6.41	143
chr1	23536001	23537000	98	106	1	335	5	856	104	1297	8.02	37	63	1	483	9	1685	47	2231	2.11	59	75	0	317	5	939	64	1331	4.81	4.98	72	88	6	399	8	1227	86	1714	5.02	94	98	2	370	3	1076	99	1544	6.41	143
chr1	23577001	23578000	97	141	4	753	4	1529	105	2423	4.33	148	183	8	1058	6	1812	162	3053	5.31	84	106	5	591	7	1096	96	1793	5.35	4.99667	114	182	2	1101	9	1929	125	3212	3.89	102	185	2	1052	10	2023	114	3260	3.5	63
chr1	23577001	23578000	97	141	4	753	4	1529	105	2423	4.33	148	183	8	1058	6	1812	162	3053	5.31	84	106	5	591	7	1096	96	1793	5.35	4.99667	114	182	2	1101	9	1929	125	3212	3.89	102	185	2	1052	10	2023	114	3260	3.5	63
chr1	23577501	23578500	96	136	2	718	4	1408	102	2262	4.51	147	181	8	1047	5	1770	160	2998	5.34	88	112	3	584	7	1070	98	1766	5.55	5.13333	114	182	2	1101	9	1929	125	3212	3.89	100	182	2	1033	9	1957	111	3172	3.5	62
chr1	23577501	23578500	96	136	2	718	4	1408	102	2262	4.51	147	181	8	1047	5	1770	160	2998	5.34	88	112	3	584	7	1070	98	1766	5.55	5.13333	114	182	2	1101	9	1929	125	3212	3.89	100	182	2	1033	9	1957	111	3172	3.5	62
chr1	23730001	23731000	0	0	0	0	3	1322	3	1322	0.23	0	0	0	0	6	902	6	902	0.67	0	0	0	0	4	1459	4	1459	0.27	0.39	0	0	0	0	1	1486	1	1486	0.07	0	0	0	0	2	1262	2	1262	0.16	0
chr1	23730001	23731000	0	0	0	0	3	1322	3	1322	0.23	0	0	0	0	6	902	6	902	0.67	0	0	0	0	4	1459	4	1459	0.27	0.39	0	0	0	0	1	1486	1	1486	0.07	0	0	0	0	2	1262	2	1262	0.16	0
chr1	23994001	23995000	0	0	0	131	3	1309	3	1440	0.21	0	0	1	54	2	554	3	608	0.49	0	0	0	162	7	1619	7	1781	0.39	0.363333	0	0	0	28	0	280	0	308	0	0	0	1	102	11	1019	12	1121	1.07	0
chr1	23994001	23995000	0	0	0	131	3	1309	3	1440	0.21	0	0	1	54	2	554	3	608	0.49	0	0	0	162	7	1619	7	1781	0.39	0.363333	0	0	0	28	0	280	0	308	0	0	0	1	102	11	1019	12	1121	1.07	0
chr1	23997001	23998000	59	73	0	57	0	191	59	321	18.38	78	96	0	67	0	203	78	366	21.31	31	40	0	28	0	84	31	152	20.39	20.0267	66	69	2	64	1	245	69	378	18.25	33	42	0	41	0	158	33	241	13.69	98
chr1	23997001	23998000	59	73	0	57	0	191	59	321	18.38	78	96	0	67	0	203	78	366	21.31	31	40	0	28	0	84	31	152	20.39	20.0267	66	69	2	64	1	245	69	378	18.25	33	42	0	41	0	158	33	241	13.69	98
chr1	24226001	24227000	17	18	0	59	0	119	17	196	8.67	29	45	1	125	1	227	31	397	7.81	24	26	2	79	0	138	26	243	10.7	9.06	14	16	0	64	0	128	14	208	6.73	16	23	0	73	0	147	16	243	6.58	32
chr1	24226001	24227000	17	18	0	59	0	119	17	196	8.67	29	45	1	125	1	227	31	397	7.81	24	26	2	79	0	138	26	243	10.7	9.06	14	16	0	64	0	128	14	208	6.73	16	23	0	73	0	147	16	243	6.58	32
chr1	24450001	24451000	87	119	3	310	6	845	96	1274	7.54	205	262	0	591	3	1522	208	2375	8.76	111	150	0	232	1	547	112	929	12.06	9.45333	123	156	2	472	10	1426	135	2054	6.57	128	157	0	468	2	1371	130	1996	6.51	164
chr1	24450001	24451000	87	119	3	310	6	845	96	1274	7.54	205	262	0	591	3	1522	208	2375	8.76	111	150	0	232	1	547	112	929	12.06	9.45333	123	156	2	472	10	1426	135	2054	6.57	128	157	0	468	2	1371	130	1996	6.51	164
chr1	24451501	24452500	695	762	12	1582	8	3001	715	5345	13.38	935	1035	10	1967	24	2873	969	5875	16.49	445	497	8	1028	11	1932	464	3457	13.42	14.43	1040	1152	13	2147	8	3326	1061	6625	16.02	727	776	9	1478	11	2425	747	4679	15.96	522
chr1	24451501	24452500	695	762	12	1582	8	3001	715	5345	13.38	935	1035	10	1967	24	2873	969	5875	16.49	445	497	8	1028	11	1932	464	3457	13.42	14.43	1040	1152	13	2147	8	3326	1061	6625	16.02	727	776	9	1478	11	2425	747	4679	15.96	522
chr1	24510001	24511000	28	47	0	166	0	432	28	645	4.34	132	202	1	921	9	2378	142	3501	4.06	46	68	0	287	1	620	47	975	4.82	4.40667	60	90	3	260	4	517	67	867	7.73	57	76	1	318	3	839	61	1233	4.95	130
chr1	24510001	24511000	28	47	0	166	0	432	28	645	4.34	132	202	1	921	9	2378	142	3501	4.06	46	68	0	287	1	620	47	975	4.82	4.40667	60	90	3	260	4	517	67	867	7.73	57	76	1	318	3	839	61	1233	4.95	130
chr1	24538001	24539000	22	48	0	206	4	433	26	687	3.78	80	143	1	529	6	1137	87	1809	4.81	64	98	2	296	1	689	67	1083	6.19	4.92667	84	107	3	298	1	714	88	1119	7.86	84	124	1	380	4	897	89	1401	6.35	66
chr1	24538001	24539000	22	48	0	206	4	433	26	687	3.78	80	143	1	529	6	1137	87	1809	4.81	64	98	2	296	1	689	67	1083	6.19	4.92667	84	107	3	298	1	714	88	1119	7.86	84	124	1	380	4	897	89	1401	6.35	66
chr1	24538501	24539500	20	48	0	232	4	442	24	722	3.32	62	127	1	577	6	1101	69	1805	3.82	45	81	2	302	1	579	48	962	4.99	4.04333	59	83	3	294	1	567	63	944	6.67	61	101	1	382	4	750	66	1233	5.35	49
chr1	24538501	24539500	20	48	0	232	4	442	24	722	3.32	62	127	1	577	6	1101	69	1805	3.82	45	81	2	302	1	579	48	962	4.99	4.04333	59	83	3	294	1	567	63	944	6.67	61	101	1	382	4	750	66	1233	5.35	49
chr1	24593001	24594000	0	3	0	48	0	104	0	155	0	0	0	0	18	0	32	0	50	0	0	0	0	11	0	38	0	49	0	0	1	2	1	20	1	52	3	74	4.05	2	2	0	38	0	85	2	125	1.6	4
chr1	24593001	24594000	0	3	0	48	0	104	0	155	0	0	0	0	18	0	32	0	50	0	0	0	0	11	0	38	0	49	0	0	1	2	1	20	1	52	3	74	4.05	2	2	0	38	0	85	2	125	1.6	4
chr1	24668501	24669500	11	407	1	290	1	403	13	1100	1.18	6	269	1	197	0	300	7	766	0.91	8	571	5	422	3	628	16	1621	0.99	1.02667	23	392	1	309	0	449	24	1150	2.09	17	365	5	277	1	478	23	1120	2.05	34
chr1	24668501	24669500	11	407	1	290	1	403	13	1100	1.18	6	269	1	197	0	300	7	766	0.91	8	571	5	422	3	628	16	1621	0.99	1.02667	23	392	1	309	0	449	24	1150	2.09	17	365	5	277	1	478	23	1120	2.05	34
chr1	24668501	24669500	11	407	1	290	1	403	13	1100	1.18	6	269	1	197	0	300	7	766	0.91	8	571	5	422	3	628	16	1621	0.99	1.02667	23	392	1	309	0	449	24	1150	2.09	17	365	5	277	1	478	23	1120	2.05	34
chr1	24668501	24669500	11	407	1	290	1	403	13	1100	1.18	6	269	1	197	0	300	7	766	0.91	8	571	5	422	3	628	16	1621	0.99	1.02667	23	392	1	309	0	449	24	1150	2.09	17	365	5	277	1	478	23	1120	2.05	34
chr1	24668501	24669500	11	407	1	290	1	403	13	1100	1.18	6	269	1	197	0	300	7	766	0.91	8	571	5	422	3	628	16	1621	0.99	1.02667	23	392	1	309	0	449	24	1150	2.09	17	365	5	277	1	478	23	1120	2.05	34
chr1	24668501	24669500	11	407	1	290	1	403	13	1100	1.18	6	269	1	197	0	300	7	766	0.91	8	571	5	422	3	628	16	1621	0.99	1.02667	23	392	1	309	0	449	24	1150	2.09	17	365	5	277	1	478	23	1120	2.05	34
chr1	24669001	24670000	11	371	0	300	2	388	13	1059	1.23	6	263	1	200	0	290	7	753	0.93	7	537	6	479	2	677	15	1693	0.89	1.01667	23	345	1	355	0	459	24	1159	2.07	15	341	4	273	1	421	20	1035	1.93	28
chr1	24669001	24670000	11	371	0	300	2	388	13	1059	1.23	6	263	1	200	0	290	7	753	0.93	7	537	6	479	2	677	15	1693	0.89	1.01667	23	345	1	355	0	459	24	1159	2.07	15	341	4	273	1	421	20	1035	1.93	28
chr1	24669001	24670000	11	371	0	300	2	388	13	1059	1.23	6	263	1	200	0	290	7	753	0.93	7	537	6	479	2	677	15	1693	0.89	1.01667	23	345	1	355	0	459	24	1159	2.07	15	341	4	273	1	421	20	1035	1.93	28
chr1	24669001	24670000	11	371	0	300	2	388	13	1059	1.23	6	263	1	200	0	290	7	753	0.93	7	537	6	479	2	677	15	1693	0.89	1.01667	23	345	1	355	0	459	24	1159	2.07	15	341	4	273	1	421	20	1035	1.93	28
chr1	24669001	24670000	11	371	0	300	2	388	13	1059	1.23	6	263	1	200	0	290	7	753	0.93	7	537	6	479	2	677	15	1693	0.89	1.01667	23	345	1	355	0	459	24	1159	2.07	15	341	4	273	1	421	20	1035	1.93	28
chr1	24669001	24670000	11	371	0	300	2	388	13	1059	1.23	6	263	1	200	0	290	7	753	0.93	7	537	6	479	2	677	15	1693	0.89	1.01667	23	345	1	355	0	459	24	1159	2.07	15	341	4	273	1	421	20	1035	1.93	28
chr1	25173501	25174500	2	3	0	140	0	337	2	480	0.42	18	21	0	183	5	468	23	672	3.42	3	3	0	170	2	424	5	597	0.84	1.56	10	10	1	206	1	526	12	742	1.62	5	12	1	227	0	615	6	854	0.7	2
chr1	25173501	25174500	2	3	0	140	0	337	2	480	0.42	18	21	0	183	5	468	23	672	3.42	3	3	0	170	2	424	5	597	0.84	1.56	10	10	1	206	1	526	12	742	1.62	5	12	1	227	0	615	6	854	0.7	2
chr1	25786501	25787500	0	0	0	0	3	456	3	456	0.66	0	0	0	0	6	716	6	716	0.84	2	3	0	8	3	463	5	474	1.05	0.85	0	0	0	0	1	601	1	601	0.17	0	0	0	0	1	540	1	540	0.19	0
chr1	25786501	25787500	0	0	0	0	3	456	3	456	0.66	0	0	0	0	6	716	6	716	0.84	2	3	0	8	3	463	5	474	1.05	0.85	0	0	0	0	1	601	1	601	0.17	0	0	0	0	1	540	1	540	0.19	0
chr1	25962001	25963000	0	0	0	256	10	1472	10	1728	0.58	0	0	1	166	9	963	10	1129	0.89	0	0	0	132	6	805	6	937	0.64	0.703333	0	0	0	188	0	1080	0	1268	0	0	0	1	425	6	2458	7	2883	0.24	0
chr1	25962001	25963000	0	0	0	256	10	1472	10	1728	0.58	0	0	1	166	9	963	10	1129	0.89	0	0	0	132	6	805	6	937	0.64	0.703333	0	0	0	188	0	1080	0	1268	0	0	0	1	425	6	2458	7	2883	0.24	0
chr1	25962501	25963500	0	0	0	192	9	1216	9	1408	0.64	2	2	1	131	9	847	12	980	1.22	0	0	0	99	4	639	4	738	0.54	0.8	0	0	0	141	0	892	0	1033	0	0	0	1	318	6	2030	7	2348	0.3	0
chr1	25962501	25963500	0	0	0	192	9	1216	9	1408	0.64	2	2	1	131	9	847	12	980	1.22	0	0	0	99	4	639	4	738	0.54	0.8	0	0	0	141	0	892	0	1033	0	0	0	1	318	6	2030	7	2348	0.3	0
chr1	25965001	25966000	15	28	2	392	2	984	19	1404	1.35	9	50	6	786	10	2003	25	2839	0.88	15	30	1	482	4	1224	20	1736	1.15	1.12667	7	37	2	564	5	1465	14	2066	0.68	11	44	2	682	4	1729	17	2455	0.69	0
chr1	25965001	25966000	15	28	2	392	2	984	19	1404	1.35	9	50	6	786	10	2003	25	2839	0.88	15	30	1	482	4	1224	20	1736	1.15	1.12667	7	37	2	564	5	1465	14	2066	0.68	11	44	2	682	4	1729	17	2455	0.69	0
chr1	25965501	25966500	15	30	2	323	2	804	19	1157	1.64	9	50	6	623	9	1603	24	2276	1.05	15	30	1	385	1	976	17	1391	1.22	1.30333	7	37	2	447	5	1169	14	1653	0.85	11	44	2	546	4	1377	17	1967	0.86	0
chr1	25965501	25966500	15	30	2	323	2	804	19	1157	1.64	9	50	6	623	9	1603	24	2276	1.05	15	30	1	385	1	976	17	1391	1.22	1.30333	7	37	2	447	5	1169	14	1653	0.85	11	44	2	546	4	1377	17	1967	0.86	0
chr1	26015501	26016500	15	254	0	144	0	195	15	593	2.53	1	90	0	47	0	54	1	191	0.52	0	227	1	149	1	183	2	559	0.36	1.13667	0	195	0	124	2	133	2	452	0.44	1	135	1	75	0	103	2	313	0.64	2
chr1	26015501	26016500	15	254	0	144	0	195	15	593	2.53	1	90	0	47	0	54	1	191	0.52	0	227	1	149	1	183	2	559	0.36	1.13667	0	195	0	124	2	133	2	452	0.44	1	135	1	75	0	103	2	313	0.64	2
chr1	26015501	26016500	15	254	0	144	0	195	15	593	2.53	1	90	0	47	0	54	1	191	0.52	0	227	1	149	1	183	2	559	0.36	1.13667	0	195	0	124	2	133	2	452	0.44	1	135	1	75	0	103	2	313	0.64	2
chr1	26015501	26016500	15	254	0	144	0	195	15	593	2.53	1	90	0	47	0	54	1	191	0.52	0	227	1	149	1	183	2	559	0.36	1.13667	0	195	0	124	2	133	2	452	0.44	1	135	1	75	0	103	2	313	0.64	2
chr1	26016001	26017000	16	365	0	284	0	450	16	1099	1.46	6	162	2	140	2	252	10	554	1.81	0	535	1	488	2	792	3	1815	0.17	1.14667	1	253	0	197	1	281	2	731	0.27	0	221	1	183	2	272	3	676	0.44	1
chr1	26016001	26017000	16	365	0	284	0	450	16	1099	1.46	6	162	2	140	2	252	10	554	1.81	0	535	1	488	2	792	3	1815	0.17	1.14667	1	253	0	197	1	281	2	731	0.27	0	221	1	183	2	272	3	676	0.44	1
chr1	26016001	26017000	16	365	0	284	0	450	16	1099	1.46	6	162	2	140	2	252	10	554	1.81	0	535	1	488	2	792	3	1815	0.17	1.14667	1	253	0	197	1	281	2	731	0.27	0	221	1	183	2	272	3	676	0.44	1
chr1	26039501	26040500	0	6	0	36	0	106	0	148	0	12	13	0	42	0	132	12	187	6.42	1	5	1	30	1	104	3	139	2.16	2.86	0	2	0	12	0	22	0	36	0	0	4	0	24	1	64	1	92	1.09	1
chr1	26039501	26040500	0	6	0	36	0	106	0	148	0	12	13	0	42	0	132	12	187	6.42	1	5	1	30	1	104	3	139	2.16	2.86	0	2	0	12	0	22	0	36	0	0	4	0	24	1	64	1	92	1.09	1
chr1	26040001	26041000	0	6	0	36	0	106	0	148	0	11	12	0	34	0	118	11	164	6.71	1	5	1	30	1	104	3	139	2.16	2.95667	0	2	0	12	0	22	0	36	0	0	4	0	24	1	64	1	92	1.09	1
chr1	26040001	26041000	0	6	0	36	0	106	0	148	0	11	12	0	34	0	118	11	164	6.71	1	5	1	30	1	104	3	139	2.16	2.95667	0	2	0	12	0	22	0	36	0	0	4	0	24	1	64	1	92	1.09	1
chr1	26171501	26172500	2	103	0	53	1	205	3	361	0.83	9	116	0	63	2	230	11	409	2.69	11	228	0	147	3	476	14	851	1.65	1.72333	5	212	0	132	0	436	5	780	0.64	7	147	0	93	1	305	8	545	1.47	8
chr1	26171501	26172500	2	103	0	53	1	205	3	361	0.83	9	116	0	63	2	230	11	409	2.69	11	228	0	147	3	476	14	851	1.65	1.72333	5	212	0	132	0	436	5	780	0.64	7	147	0	93	1	305	8	545	1.47	8
chr1	26171501	26172500	2	103	0	53	1	205	3	361	0.83	9	116	0	63	2	230	11	409	2.69	11	228	0	147	3	476	14	851	1.65	1.72333	5	212	0	132	0	436	5	780	0.64	7	147	0	93	1	305	8	545	1.47	8
chr1	26171501	26172500	2	103	0	53	1	205	3	361	0.83	9	116	0	63	2	230	11	409	2.69	11	228	0	147	3	476	14	851	1.65	1.72333	5	212	0	132	0	436	5	780	0.64	7	147	0	93	1	305	8	545	1.47	8
chr1	26171501	26172500	2	103	0	53	1	205	3	361	0.83	9	116	0	63	2	230	11	409	2.69	11	228	0	147	3	476	14	851	1.65	1.72333	5	212	0	132	0	436	5	780	0.64	7	147	0	93	1	305	8	545	1.47	8
chr1	26171501	26172500	2	103	0	53	1	205	3	361	0.83	9	116	0	63	2	230	11	409	2.69	11	228	0	147	3	476	14	851	1.65	1.72333	5	212	0	132	0	436	5	780	0.64	7	147	0	93	1	305	8	545	1.47	8
chr1	26171501	26172500	2	103	0	53	1	205	3	361	0.83	9	116	0	63	2	230	11	409	2.69	11	228	0	147	3	476	14	851	1.65	1.72333	5	212	0	132	0	436	5	780	0.64	7	147	0	93	1	305	8	545	1.47	8
chr1	26171501	26172500	2	103	0	53	1	205	3	361	0.83	9	116	0	63	2	230	11	409	2.69	11	228	0	147	3	476	14	851	1.65	1.72333	5	212	0	132	0	436	5	780	0.64	7	147	0	93	1	305	8	545	1.47	8
chr1	26171501	26172500	2	103	0	53	1	205	3	361	0.83	9	116	0	63	2	230	11	409	2.69	11	228	0	147	3	476	14	851	1.65	1.72333	5	212	0	132	0	436	5	780	0.64	7	147	0	93	1	305	8	545	1.47	8
chr1	26171501	26172500	2	103	0	53	1	205	3	361	0.83	9	116	0	63	2	230	11	409	2.69	11	228	0	147	3	476	14	851	1.65	1.72333	5	212	0	132	0	436	5	780	0.64	7	147	0	93	1	305	8	545	1.47	8
chr1	26171501	26172500	2	103	0	53	1	205	3	361	0.83	9	116	0	63	2	230	11	409	2.69	11	228	0	147	3	476	14	851	1.65	1.72333	5	212	0	132	0	436	5	780	0.64	7	147	0	93	1	305	8	545	1.47	8
chr1	26171501	26172500	2	103	0	53	1	205	3	361	0.83	9	116	0	63	2	230	11	409	2.69	11	228	0	147	3	476	14	851	1.65	1.72333	5	212	0	132	0	436	5	780	0.64	7	147	0	93	1	305	8	545	1.47	8
chr1	26171501	26172500	2	103	0	53	1	205	3	361	0.83	9	116	0	63	2	230	11	409	2.69	11	228	0	147	3	476	14	851	1.65	1.72333	5	212	0	132	0	436	5	780	0.64	7	147	0	93	1	305	8	545	1.47	8
chr1	26171501	26172500	2	103	0	53	1	205	3	361	0.83	9	116	0	63	2	230	11	409	2.69	11	228	0	147	3	476	14	851	1.65	1.72333	5	212	0	132	0	436	5	780	0.64	7	147	0	93	1	305	8	545	1.47	8
chr1	26172001	26173000	3	126	0	161	2	461	5	748	0.67	9	140	0	131	2	345	11	616	1.79	11	247	0	248	3	654	14	1149	1.22	1.22667	5	245	1	289	0	758	6	1292	0.46	7	155	1	129	1	345	9	629	1.43	8
chr1	26172001	26173000	3	126	0	161	2	461	5	748	0.67	9	140	0	131	2	345	11	616	1.79	11	247	0	248	3	654	14	1149	1.22	1.22667	5	245	1	289	0	758	6	1292	0.46	7	155	1	129	1	345	9	629	1.43	8
chr1	26172001	26173000	3	126	0	161	2	461	5	748	0.67	9	140	0	131	2	345	11	616	1.79	11	247	0	248	3	654	14	1149	1.22	1.22667	5	245	1	289	0	758	6	1292	0.46	7	155	1	129	1	345	9	629	1.43	8
chr1	26172001	26173000	3	126	0	161	2	461	5	748	0.67	9	140	0	131	2	345	11	616	1.79	11	247	0	248	3	654	14	1149	1.22	1.22667	5	245	1	289	0	758	6	1292	0.46	7	155	1	129	1	345	9	629	1.43	8
chr1	26172001	26173000	3	126	0	161	2	461	5	748	0.67	9	140	0	131	2	345	11	616	1.79	11	247	0	248	3	654	14	1149	1.22	1.22667	5	245	1	289	0	758	6	1292	0.46	7	155	1	129	1	345	9	629	1.43	8
chr1	26172001	26173000	3	126	0	161	2	461	5	748	0.67	9	140	0	131	2	345	11	616	1.79	11	247	0	248	3	654	14	1149	1.22	1.22667	5	245	1	289	0	758	6	1292	0.46	7	155	1	129	1	345	9	629	1.43	8
chr1	26172001	26173000	3	126	0	161	2	461	5	748	0.67	9	140	0	131	2	345	11	616	1.79	11	247	0	248	3	654	14	1149	1.22	1.22667	5	245	1	289	0	758	6	1292	0.46	7	155	1	129	1	345	9	629	1.43	8
chr1	26172001	26173000	3	126	0	161	2	461	5	748	0.67	9	140	0	131	2	345	11	616	1.79	11	247	0	248	3	654	14	1149	1.22	1.22667	5	245	1	289	0	758	6	1292	0.46	7	155	1	129	1	345	9	629	1.43	8
chr1	26172501	26173500	1	23	0	222	2	513	3	758	0.4	0	24	0	226	0	433	0	683	0	0	19	0	343	2	684	2	1046	0.19	0.196667	0	33	2	367	0	737	2	1137	0.18	0	8	3	223	3	412	6	643	0.93	0
chr1	26172501	26173500	1	23	0	222	2	513	3	758	0.4	0	24	0	226	0	433	0	683	0	0	19	0	343	2	684	2	1046	0.19	0.196667	0	33	2	367	0	737	2	1137	0.18	0	8	3	223	3	412	6	643	0.93	0
chr1	26172501	26173500	1	23	0	222	2	513	3	758	0.4	0	24	0	226	0	433	0	683	0	0	19	0	343	2	684	2	1046	0.19	0.196667	0	33	2	367	0	737	2	1137	0.18	0	8	3	223	3	412	6	643	0.93	0
chr1	26172501	26173500	1	23	0	222	2	513	3	758	0.4	0	24	0	226	0	433	0	683	0	0	19	0	343	2	684	2	1046	0.19	0.196667	0	33	2	367	0	737	2	1137	0.18	0	8	3	223	3	412	6	643	0.93	0
chr1	26172501	26173500	1	23	0	222	2	513	3	758	0.4	0	24	0	226	0	433	0	683	0	0	19	0	343	2	684	2	1046	0.19	0.196667	0	33	2	367	0	737	2	1137	0.18	0	8	3	223	3	412	6	643	0.93	0
chr1	26172501	26173500	1	23	0	222	2	513	3	758	0.4	0	24	0	226	0	433	0	683	0	0	19	0	343	2	684	2	1046	0.19	0.196667	0	33	2	367	0	737	2	1137	0.18	0	8	3	223	3	412	6	643	0.93	0
chr1	26172501	26173500	1	23	0	222	2	513	3	758	0.4	0	24	0	226	0	433	0	683	0	0	19	0	343	2	684	2	1046	0.19	0.196667	0	33	2	367	0	737	2	1137	0.18	0	8	3	223	3	412	6	643	0.93	0
chr1	26172501	26173500	1	23	0	222	2	513	3	758	0.4	0	24	0	226	0	433	0	683	0	0	19	0	343	2	684	2	1046	0.19	0.196667	0	33	2	367	0	737	2	1137	0.18	0	8	3	223	3	412	6	643	0.93	0
chr1	26173001	26174000	0	0	0	114	1	257	1	371	0.27	0	0	0	158	0	318	0	476	0	0	0	0	242	2	506	2	748	0.27	0.18	0	0	1	210	0	415	1	625	0.16	0	0	2	187	3	372	5	559	0.89	0
chr1	26173001	26174000	0	0	0	114	1	257	1	371	0.27	0	0	0	158	0	318	0	476	0	0	0	0	242	2	506	2	748	0.27	0.18	0	0	1	210	0	415	1	625	0.16	0	0	2	187	3	372	5	559	0.89	0
chr1	26211501	26212500	47	92	2	256	3	631	52	979	5.31	123	162	0	408	2	959	125	1529	8.18	234	338	2	761	7	1829	243	2928	8.3	7.26333	79	99	4	330	3	664	86	1093	7.87	46	88	1	242	5	625	52	955	5.45	62
chr1	26211501	26212500	47	92	2	256	3	631	52	979	5.31	123	162	0	408	2	959	125	1529	8.18	234	338	2	761	7	1829	243	2928	8.3	7.26333	79	99	4	330	3	664	86	1093	7.87	46	88	1	242	5	625	52	955	5.45	62
chr1	26212001	26213000	40	84	2	229	3	583	45	896	5.02	102	137	0	292	2	744	104	1173	8.87	228	331	2	714	6	1752	236	2797	8.44	7.44333	36	47	2	130	1	315	39	492	7.93	40	80	1	218	5	594	46	892	5.16	22
chr1	26212001	26213000	40	84	2	229	3	583	45	896	5.02	102	137	0	292	2	744	104	1173	8.87	228	331	2	714	6	1752	236	2797	8.44	7.44333	36	47	2	130	1	315	39	492	7.93	40	80	1	218	5	594	46	892	5.16	22
chr1	26370501	26371500	215	276	1	359	7	1395	223	2030	10.99	286	335	1	355	9	1345	296	2035	14.55	273	325	2	313	7	1132	282	1770	15.93	13.8233	172	202	0	281	13	1075	185	1558	11.87	188	209	0	209	3	833	191	1251	15.27	469
chr1	26370501	26371500	215	276	1	359	7	1395	223	2030	10.99	286	335	1	355	9	1345	296	2035	14.55	273	325	2	313	7	1132	282	1770	15.93	13.8233	172	202	0	281	13	1075	185	1558	11.87	188	209	0	209	3	833	191	1251	15.27	469
chr1	26822501	26823500	1	27	0	73	0	126	1	226	0.44	0	11	0	40	0	76	0	127	0	0	14	0	34	0	43	0	91	0	0.146667	5	26	0	34	1	93	6	153	3.92	1	28	0	76	2	134	3	238	1.26	0
chr1	26822501	26823500	1	27	0	73	0	126	1	226	0.44	0	11	0	40	0	76	0	127	0	0	14	0	34	0	43	0	91	0	0.146667	5	26	0	34	1	93	6	153	3.92	1	28	0	76	2	134	3	238	1.26	0
chr1	26822501	26823500	1	27	0	73	0	126	1	226	0.44	0	11	0	40	0	76	0	127	0	0	14	0	34	0	43	0	91	0	0.146667	5	26	0	34	1	93	6	153	3.92	1	28	0	76	2	134	3	238	1.26	0
chr1	26823001	26824000	1	8	0	15	0	70	1	93	1.08	0	0	0	4	0	13	0	17	0	0	4	0	4	0	13	0	21	0	0.36	7	24	0	22	1	81	8	127	6.3	0	8	0	16	2	76	2	100	2	0
chr1	26823001	26824000	1	8	0	15	0	70	1	93	1.08	0	0	0	4	0	13	0	17	0	0	4	0	4	0	13	0	21	0	0.36	7	24	0	22	1	81	8	127	6.3	0	8	0	16	2	76	2	100	2	0
chr1	26846501	26847500	1	444	0	768	8	2229	9	3441	0.26	4	767	4	1327	8	3856	16	5950	0.27	1	472	3	819	6	2363	10	3654	0.27	0.266667	5	614	5	1064	6	3087	16	4765	0.34	1	720	2	1256	13	3600	16	5576	0.29	64
chr1	26846501	26847500	1	444	0	768	8	2229	9	3441	0.26	4	767	4	1327	8	3856	16	5950	0.27	1	472	3	819	6	2363	10	3654	0.27	0.266667	5	614	5	1064	6	3087	16	4765	0.34	1	720	2	1256	13	3600	16	5576	0.29	64
chr1	26847001	26848000	1	444	0	768	9	2340	10	3552	0.28	4	767	4	1327	11	4048	19	6142	0.31	1	472	3	819	8	2481	12	3772	0.32	0.303333	5	614	5	1064	7	3241	17	4919	0.35	1	720	2	1256	13	3780	16	5756	0.28	63
chr1	26847001	26848000	1	444	0	768	9	2340	10	3552	0.28	4	767	4	1327	11	4048	19	6142	0.31	1	472	3	819	8	2481	12	3772	0.32	0.303333	5	614	5	1064	7	3241	17	4919	0.35	1	720	2	1256	13	3780	16	5756	0.28	63
chr1	26860501	26861500	1	4	0	14	0	16	1	34	2.94	4	13	0	98	0	234	4	345	1.16	4	7	0	68	1	184	5	259	1.93	2.01	9	11	0	59	3	107	12	177	6.78	13	22	1	107	2	192	16	321	4.98	2
chr1	26860501	26861500	1	4	0	14	0	16	1	34	2.94	4	13	0	98	0	234	4	345	1.16	4	7	0	68	1	184	5	259	1.93	2.01	9	11	0	59	3	107	12	177	6.78	13	22	1	107	2	192	16	321	4.98	2
chr1	26979501	26980500	48	50	0	56	0	111	48	217	22.12	58	82	0	92	0	183	58	357	16.25	27	35	0	48	0	102	27	185	14.59	17.6533	29	30	0	33	0	63	29	126	23.02	48	50	0	52	0	87	48	189	25.4	48
chr1	26979501	26980500	48	50	0	56	0	111	48	217	22.12	58	82	0	92	0	183	58	357	16.25	27	35	0	48	0	102	27	185	14.59	17.6533	29	30	0	33	0	63	29	126	23.02	48	50	0	52	0	87	48	189	25.4	48
chr1	27035001	27036000	0	65	0	79	3	112	3	256	1.17	1	17	0	19	0	28	1	64	1.56	0	50	0	53	1	82	1	185	0.54	1.09	0	17	0	19	0	28	0	64	0	0	63	0	75	0	112	0	250	0	0
chr1	27035001	27036000	0	65	0	79	3	112	3	256	1.17	1	17	0	19	0	28	1	64	1.56	0	50	0	53	1	82	1	185	0.54	1.09	0	17	0	19	0	28	0	64	0	0	63	0	75	0	112	0	250	0	0
chr1	27035001	27036000	0	65	0	79	3	112	3	256	1.17	1	17	0	19	0	28	1	64	1.56	0	50	0	53	1	82	1	185	0.54	1.09	0	17	0	19	0	28	0	64	0	0	63	0	75	0	112	0	250	0	0
chr1	27035001	27036000	0	65	0	79	3	112	3	256	1.17	1	17	0	19	0	28	1	64	1.56	0	50	0	53	1	82	1	185	0.54	1.09	0	17	0	19	0	28	0	64	0	0	63	0	75	0	112	0	250	0	0
chr1	27035001	27036000	0	65	0	79	3	112	3	256	1.17	1	17	0	19	0	28	1	64	1.56	0	50	0	53	1	82	1	185	0.54	1.09	0	17	0	19	0	28	0	64	0	0	63	0	75	0	112	0	250	0	0
chr1	27035001	27036000	0	65	0	79	3	112	3	256	1.17	1	17	0	19	0	28	1	64	1.56	0	50	0	53	1	82	1	185	0.54	1.09	0	17	0	19	0	28	0	64	0	0	63	0	75	0	112	0	250	0	0
chr1	27035001	27036000	0	65	0	79	3	112	3	256	1.17	1	17	0	19	0	28	1	64	1.56	0	50	0	53	1	82	1	185	0.54	1.09	0	17	0	19	0	28	0	64	0	0	63	0	75	0	112	0	250	0	0
chr1	27035001	27036000	0	65	0	79	3	112	3	256	1.17	1	17	0	19	0	28	1	64	1.56	0	50	0	53	1	82	1	185	0.54	1.09	0	17	0	19	0	28	0	64	0	0	63	0	75	0	112	0	250	0	0
chr1	27035001	27036000	0	65	0	79	3	112	3	256	1.17	1	17	0	19	0	28	1	64	1.56	0	50	0	53	1	82	1	185	0.54	1.09	0	17	0	19	0	28	0	64	0	0	63	0	75	0	112	0	250	0	0
chr1	27035001	27036000	0	65	0	79	3	112	3	256	1.17	1	17	0	19	0	28	1	64	1.56	0	50	0	53	1	82	1	185	0.54	1.09	0	17	0	19	0	28	0	64	0	0	63	0	75	0	112	0	250	0	0
chr1	27035001	27036000	0	65	0	79	3	112	3	256	1.17	1	17	0	19	0	28	1	64	1.56	0	50	0	53	1	82	1	185	0.54	1.09	0	17	0	19	0	28	0	64	0	0	63	0	75	0	112	0	250	0	0
chr1	27035001	27036000	0	65	0	79	3	112	3	256	1.17	1	17	0	19	0	28	1	64	1.56	0	50	0	53	1	82	1	185	0.54	1.09	0	17	0	19	0	28	0	64	0	0	63	0	75	0	112	0	250	0	0
chr1	27035501	27036500	2	175	3	212	3	267	8	654	1.22	1	43	0	51	0	63	1	157	0.64	1	124	0	144	1	181	2	449	0.45	0.77	1	43	0	51	0	63	1	157	0.64	0	147	0	177	0	231	0	555	0	0
chr1	27035501	27036500	2	175	3	212	3	267	8	654	1.22	1	43	0	51	0	63	1	157	0.64	1	124	0	144	1	181	2	449	0.45	0.77	1	43	0	51	0	63	1	157	0.64	0	147	0	177	0	231	0	555	0	0
chr1	27035501	27036500	2	175	3	212	3	267	8	654	1.22	1	43	0	51	0	63	1	157	0.64	1	124	0	144	1	181	2	449	0.45	0.77	1	43	0	51	0	63	1	157	0.64	0	147	0	177	0	231	0	555	0	0
chr1	27035501	27036500	2	175	3	212	3	267	8	654	1.22	1	43	0	51	0	63	1	157	0.64	1	124	0	144	1	181	2	449	0.45	0.77	1	43	0	51	0	63	1	157	0.64	0	147	0	177	0	231	0	555	0	0
chr1	27035501	27036500	2	175	3	212	3	267	8	654	1.22	1	43	0	51	0	63	1	157	0.64	1	124	0	144	1	181	2	449	0.45	0.77	1	43	0	51	0	63	1	157	0.64	0	147	0	177	0	231	0	555	0	0
chr1	27035501	27036500	2	175	3	212	3	267	8	654	1.22	1	43	0	51	0	63	1	157	0.64	1	124	0	144	1	181	2	449	0.45	0.77	1	43	0	51	0	63	1	157	0.64	0	147	0	177	0	231	0	555	0	0
chr1	27035501	27036500	2	175	3	212	3	267	8	654	1.22	1	43	0	51	0	63	1	157	0.64	1	124	0	144	1	181	2	449	0.45	0.77	1	43	0	51	0	63	1	157	0.64	0	147	0	177	0	231	0	555	0	0
chr1	27035501	27036500	2	175	3	212	3	267	8	654	1.22	1	43	0	51	0	63	1	157	0.64	1	124	0	144	1	181	2	449	0.45	0.77	1	43	0	51	0	63	1	157	0.64	0	147	0	177	0	231	0	555	0	0
chr1	27035501	27036500	2	175	3	212	3	267	8	654	1.22	1	43	0	51	0	63	1	157	0.64	1	124	0	144	1	181	2	449	0.45	0.77	1	43	0	51	0	63	1	157	0.64	0	147	0	177	0	231	0	555	0	0
chr1	27035501	27036500	2	175	3	212	3	267	8	654	1.22	1	43	0	51	0	63	1	157	0.64	1	124	0	144	1	181	2	449	0.45	0.77	1	43	0	51	0	63	1	157	0.64	0	147	0	177	0	231	0	555	0	0
chr1	27035501	27036500	2	175	3	212	3	267	8	654	1.22	1	43	0	51	0	63	1	157	0.64	1	124	0	144	1	181	2	449	0.45	0.77	1	43	0	51	0	63	1	157	0.64	0	147	0	177	0	231	0	555	0	0
chr1	27035501	27036500	2	175	3	212	3	267	8	654	1.22	1	43	0	51	0	63	1	157	0.64	1	124	0	144	1	181	2	449	0.45	0.77	1	43	0	51	0	63	1	157	0.64	0	147	0	177	0	231	0	555	0	0
chr1	27036001	27037000	2	110	3	133	0	155	5	398	1.26	0	26	0	32	0	35	0	93	0	1	74	0	91	0	99	1	264	0.38	0.546667	1	26	0	32	0	35	1	93	1.08	0	84	0	102	0	120	0	306	0	0
chr1	27036001	27037000	2	110	3	133	0	155	5	398	1.26	0	26	0	32	0	35	0	93	0	1	74	0	91	0	99	1	264	0.38	0.546667	1	26	0	32	0	35	1	93	1.08	0	84	0	102	0	120	0	306	0	0
chr1	27036001	27037000	2	110	3	133	0	155	5	398	1.26	0	26	0	32	0	35	0	93	0	1	74	0	91	0	99	1	264	0.38	0.546667	1	26	0	32	0	35	1	93	1.08	0	84	0	102	0	120	0	306	0	0
chr1	27036001	27037000	2	110	3	133	0	155	5	398	1.26	0	26	0	32	0	35	0	93	0	1	74	0	91	0	99	1	264	0.38	0.546667	1	26	0	32	0	35	1	93	1.08	0	84	0	102	0	120	0	306	0	0
chr1	27036001	27037000	2	110	3	133	0	155	5	398	1.26	0	26	0	32	0	35	0	93	0	1	74	0	91	0	99	1	264	0.38	0.546667	1	26	0	32	0	35	1	93	1.08	0	84	0	102	0	120	0	306	0	0
chr1	27036001	27037000	2	110	3	133	0	155	5	398	1.26	0	26	0	32	0	35	0	93	0	1	74	0	91	0	99	1	264	0.38	0.546667	1	26	0	32	0	35	1	93	1.08	0	84	0	102	0	120	0	306	0	0
chr1	27036001	27037000	2	110	3	133	0	155	5	398	1.26	0	26	0	32	0	35	0	93	0	1	74	0	91	0	99	1	264	0.38	0.546667	1	26	0	32	0	35	1	93	1.08	0	84	0	102	0	120	0	306	0	0
chr1	27061501	27062500	69	106	6	1597	32	6070	107	7773	1.38	166	200	8	1158	14	4727	188	6085	3.09	64	72	6	1566	28	5696	98	7334	1.34	1.93667	82	92	8	1579	17	5805	107	7476	1.43	57	89	5	1358	20	5245	82	6692	1.23	58
chr1	27061501	27062500	69	106	6	1597	32	6070	107	7773	1.38	166	200	8	1158	14	4727	188	6085	3.09	64	72	6	1566	28	5696	98	7334	1.34	1.93667	82	92	8	1579	17	5805	107	7476	1.43	57	89	5	1358	20	5245	82	6692	1.23	58
chr1	27086501	27087500	41	50	1	85	0	219	42	354	11.86	58	65	0	205	0	655	58	925	6.27	34	42	0	56	0	139	34	237	14.35	10.8267	26	28	0	106	1	392	27	526	5.13	36	39	1	150	1	519	38	708	5.37	149
chr1	27086501	27087500	41	50	1	85	0	219	42	354	11.86	58	65	0	205	0	655	58	925	6.27	34	42	0	56	0	139	34	237	14.35	10.8267	26	28	0	106	1	392	27	526	5.13	36	39	1	150	1	519	38	708	5.37	149
chr1	27087001	27088000	41	50	1	85	0	219	42	354	11.86	58	65	0	205	0	655	58	925	6.27	34	42	0	56	0	139	34	237	14.35	10.8267	26	28	0	106	1	392	27	526	5.13	36	39	1	150	1	519	38	708	5.37	149
chr1	27087001	27088000	41	50	1	85	0	219	42	354	11.86	58	65	0	205	0	655	58	925	6.27	34	42	0	56	0	139	34	237	14.35	10.8267	26	28	0	106	1	392	27	526	5.13	36	39	1	150	1	519	38	708	5.37	149
chr1	27153001	27154000	5	5	0	31	0	49	5	85	5.88	0	0	0	42	0	23	0	65	0	0	0	0	26	0	15	0	41	0	1.96	0	0	0	38	0	23	0	61	0	0	0	0	22	0	14	0	36	0	0
chr1	27153001	27154000	5	5	0	31	0	49	5	85	5.88	0	0	0	42	0	23	0	65	0	0	0	0	26	0	15	0	41	0	1.96	0	0	0	38	0	23	0	61	0	0	0	0	22	0	14	0	36	0	0
chr1	27305001	27306000	48	68	0	206	1	423	49	697	7.03	131	197	2	267	2	542	135	1006	13.42	95	137	0	322	3	637	98	1096	8.94	9.79667	116	148	1	192	0	364	117	704	16.62	133	189	3	292	1	587	137	1068	12.83	146
chr1	27305001	27306000	48	68	0	206	1	423	49	697	7.03	131	197	2	267	2	542	135	1006	13.42	95	137	0	322	3	637	98	1096	8.94	9.79667	116	148	1	192	0	364	117	704	16.62	133	189	3	292	1	587	137	1068	12.83	146
chr1	27305501	27306500	146	187	0	397	1	1354	147	1938	7.59	167	227	1	331	3	1091	171	1649	10.37	152	203	0	422	10	1293	162	1918	8.45	8.80333	141	175	3	237	2	787	146	1199	12.18	181	257	2	410	4	1367	187	2034	9.19	101
chr1	27305501	27306500	146	187	0	397	1	1354	147	1938	7.59	167	227	1	331	3	1091	171	1649	10.37	152	203	0	422	10	1293	162	1918	8.45	8.80333	141	175	3	237	2	787	146	1199	12.18	181	257	2	410	4	1367	187	2034	9.19	101
chr1	27727001	27728000	0	0	1	404	11	1716	12	2120	0.57	0	0	3	706	18	3022	21	3728	0.56	0	0	2	306	4	1294	6	1600	0.38	0.503333	0	0	1	539	5	2288	6	2827	0.21	0	0	0	469	6	1995	6	2464	0.24	0
chr1	27727001	27728000	0	0	1	404	11	1716	12	2120	0.57	0	0	3	706	18	3022	21	3728	0.56	0	0	2	306	4	1294	6	1600	0.38	0.503333	0	0	1	539	5	2288	6	2827	0.21	0	0	0	469	6	1995	6	2464	0.24	0
chr1	27727501	27728500	0	0	1	404	11	1716	12	2120	0.57	0	0	3	706	18	3022	21	3728	0.56	0	0	2	306	4	1294	6	1600	0.38	0.503333	0	0	1	539	5	2288	6	2827	0.21	0	0	0	469	6	1995	6	2464	0.24	0
chr1	27727501	27728500	0	0	1	404	11	1716	12	2120	0.57	0	0	3	706	18	3022	21	3728	0.56	0	0	2	306	4	1294	6	1600	0.38	0.503333	0	0	1	539	5	2288	6	2827	0.21	0	0	0	469	6	1995	6	2464	0.24	0
chr1	28071501	28072500	0	31	1	370	2	673	3	1074	0.28	1	55	5	647	5	1168	11	1870	0.59	0	22	0	290	3	581	3	893	0.34	0.403333	2	24	3	351	9	675	14	1050	1.33	1	46	5	574	7	1048	13	1668	0.78	0
chr1	28071501	28072500	0	31	1	370	2	673	3	1074	0.28	1	55	5	647	5	1168	11	1870	0.59	0	22	0	290	3	581	3	893	0.34	0.403333	2	24	3	351	9	675	14	1050	1.33	1	46	5	574	7	1048	13	1668	0.78	0
chr1	28072001	28073000	0	31	1	370	2	673	3	1074	0.28	1	55	5	647	5	1168	11	1870	0.59	0	22	0	290	3	581	3	893	0.34	0.403333	2	24	3	351	9	675	14	1050	1.33	1	46	5	574	7	1048	13	1668	0.78	0
chr1	28072001	28073000	0	31	1	370	2	673	3	1074	0.28	1	55	5	647	5	1168	11	1870	0.59	0	22	0	290	3	581	3	893	0.34	0.403333	2	24	3	351	9	675	14	1050	1.33	1	46	5	574	7	1048	13	1668	0.78	0
chr1	28448001	28449000	26	28	0	38	0	44	26	110	23.64	78	82	1	118	0	55	79	255	30.98	50	50	0	72	0	33	50	155	32.26	28.96	38	48	0	67	1	55	39	170	22.94	38	38	0	53	0	44	38	135	28.15	52
chr1	28448001	28449000	26	28	0	38	0	44	26	110	23.64	78	82	1	118	0	55	79	255	30.98	50	50	0	72	0	33	50	155	32.26	28.96	38	48	0	67	1	55	39	170	22.94	38	38	0	53	0	44	38	135	28.15	52
chr1	28642501	28643500	68	72	3	382	3	1068	74	1522	4.86	233	256	3	352	8	1460	244	2068	11.8	74	76	5	400	7	1103	86	1579	5.45	7.37	136	139	4	458	3	1321	143	1918	7.46	188	192	5	410	3	1346	196	1948	10.06	108
chr1	28642501	28643500	68	72	3	382	3	1068	74	1522	4.86	233	256	3	352	8	1460	244	2068	11.8	74	76	5	400	7	1103	86	1579	5.45	7.37	136	139	4	458	3	1321	143	1918	7.46	188	192	5	410	3	1346	196	1948	10.06	108
chr1	28697501	28698500	2	235	1	399	3	481	6	1115	0.54	1	139	2	247	0	233	3	619	0.48	4	364	1	618	3	696	8	1678	0.48	0.5	2	193	0	289	0	338	2	820	0.24	0	166	0	307	0	337	0	810	0	2
chr1	28697501	28698500	2	235	1	399	3	481	6	1115	0.54	1	139	2	247	0	233	3	619	0.48	4	364	1	618	3	696	8	1678	0.48	0.5	2	193	0	289	0	338	2	820	0.24	0	166	0	307	0	337	0	810	0	2
chr1	28742001	28743000	65	80	1	210	0	529	66	819	8.06	108	146	6	325	0	707	114	1178	9.68	68	104	0	178	6	370	74	652	11.35	9.69667	38	53	0	89	1	167	39	309	12.62	70	94	1	182	2	376	73	652	11.2	84
chr1	28742001	28743000	65	80	1	210	0	529	66	819	8.06	108	146	6	325	0	707	114	1178	9.68	68	104	0	178	6	370	74	652	11.35	9.69667	38	53	0	89	1	167	39	309	12.62	70	94	1	182	2	376	73	652	11.2	84
chr1	28836001	28837000	1471	1732	10	2030	9	3601	1490	7363	20.24	1646	1906	15	2174	22	3873	1683	7953	21.16	1998	2338	10	2733	23	4884	2031	9955	20.4	20.6	1991	2195	20	2522	22	4463	2033	9180	22.15	1349	1502	9	1740	14	3083	1372	6325	21.69	351
chr1	28836001	28837000	1471	1732	10	2030	9	3601	1490	7363	20.24	1646	1906	15	2174	22	3873	1683	7953	21.16	1998	2338	10	2733	23	4884	2031	9955	20.4	20.6	1991	2195	20	2522	22	4463	2033	9180	22.15	1349	1502	9	1740	14	3083	1372	6325	21.69	351
chr1	28836501	28837500	1196	1416	7	1431	4	2694	1207	5541	21.78	1304	1512	11	1500	15	2746	1330	5758	23.1	1617	1902	3	1890	13	3542	1633	7334	22.27	22.3833	1604	1760	7	1680	6	3125	1617	6565	24.63	1083	1217	8	1199	12	2239	1103	4655	23.69	185
chr1	28836501	28837500	1196	1416	7	1431	4	2694	1207	5541	21.78	1304	1512	11	1500	15	2746	1330	5758	23.1	1617	1902	3	1890	13	3542	1633	7334	22.27	22.3833	1604	1760	7	1680	6	3125	1617	6565	24.63	1083	1217	8	1199	12	2239	1103	4655	23.69	185
chr1	28895501	28896500	4	26	1	91	0	298	5	415	1.2	8	30	1	105	2	320	11	455	2.42	12	42	15	147	42	455	69	644	10.71	4.77667	4	11	0	42	0	141	4	194	2.06	0	8	0	28	0	94	0	130	0	12
chr1	28895501	28896500	4	26	1	91	0	298	5	415	1.2	8	30	1	105	2	320	11	455	2.42	12	42	15	147	42	455	69	644	10.71	4.77667	4	11	0	42	0	141	4	194	2.06	0	8	0	28	0	94	0	130	0	12
chr1	28895501	28896500	4	26	1	91	0	298	5	415	1.2	8	30	1	105	2	320	11	455	2.42	12	42	15	147	42	455	69	644	10.71	4.77667	4	11	0	42	0	141	4	194	2.06	0	8	0	28	0	94	0	130	0	12
chr1	28895501	28896500	4	26	1	91	0	298	5	415	1.2	8	30	1	105	2	320	11	455	2.42	12	42	15	147	42	455	69	644	10.71	4.77667	4	11	0	42	0	141	4	194	2.06	0	8	0	28	0	94	0	130	0	12
chr1	28896001	28897000	4	26	1	91	0	298	5	415	1.2	8	30	1	105	2	320	11	455	2.42	12	42	15	147	42	455	69	644	10.71	4.77667	4	11	0	42	0	141	4	194	2.06	0	8	0	28	0	94	0	130	0	12
chr1	28896001	28897000	4	26	1	91	0	298	5	415	1.2	8	30	1	105	2	320	11	455	2.42	12	42	15	147	42	455	69	644	10.71	4.77667	4	11	0	42	0	141	4	194	2.06	0	8	0	28	0	94	0	130	0	12
chr1	28896001	28897000	4	26	1	91	0	298	5	415	1.2	8	30	1	105	2	320	11	455	2.42	12	42	15	147	42	455	69	644	10.71	4.77667	4	11	0	42	0	141	4	194	2.06	0	8	0	28	0	94	0	130	0	12
chr1	28994501	28995500	0	1	0	15	7	111	7	127	5.51	1	1	0	17	0	134	1	152	0.66	1	1	0	14	0	98	1	113	0.88	2.35	0	0	0	15	0	111	0	126	0	0	0	0	15	1	111	1	126	0.79	0
chr1	28994501	28995500	0	1	0	15	7	111	7	127	5.51	1	1	0	17	0	134	1	152	0.66	1	1	0	14	0	98	1	113	0.88	2.35	0	0	0	15	0	111	0	126	0	0	0	0	15	1	111	1	126	0.79	0
chr1	29126001	29127000	11	46	0	25	0	49	11	120	9.17	5	5	0	2	0	0	5	7	71.43	14	37	0	20	0	39	14	96	14.58	31.7267	13	27	0	14	0	26	13	67	19.4	20	31	0	16	0	26	20	73	27.4	38
chr1	29126001	29127000	11	46	0	25	0	49	11	120	9.17	5	5	0	2	0	0	5	7	71.43	14	37	0	20	0	39	14	96	14.58	31.7267	13	27	0	14	0	26	13	67	19.4	20	31	0	16	0	26	20	73	27.4	38
chr1	29126501	29127500	13	70	0	49	0	89	13	208	6.25	14	21	0	10	0	16	14	47	29.79	23	59	0	39	0	75	23	173	13.29	16.4433	20	39	0	27	0	48	20	114	17.54	24	46	0	31	0	51	24	128	18.75	52
chr1	29126501	29127500	13	70	0	49	0	89	13	208	6.25	14	21	0	10	0	16	14	47	29.79	23	59	0	39	0	75	23	173	13.29	16.4433	20	39	0	27	0	48	20	114	17.54	24	46	0	31	0	51	24	128	18.75	52
chr1	29297501	29298500	66	133	0	423	3	1213	69	1769	3.9	139	247	2	746	11	2079	152	3072	4.95	140	205	2	623	8	1754	150	2582	5.81	4.88667	98	160	1	485	11	1373	110	2018	5.45	107	140	6	396	3	1089	116	1625	7.14	171
chr1	29297501	29298500	66	133	0	423	3	1213	69	1769	3.9	139	247	2	746	11	2079	152	3072	4.95	140	205	2	623	8	1754	150	2582	5.81	4.88667	98	160	1	485	11	1373	110	2018	5.45	107	140	6	396	3	1089	116	1625	7.14	171
chr1	29298001	29299000	100	169	0	428	4	1386	104	1983	5.24	192	307	4	763	12	2410	208	3480	5.98	157	226	0	549	8	1839	165	2614	6.31	5.84333	131	196	2	484	12	1549	145	2229	6.51	135	170	6	410	3	1241	144	1821	7.91	201
chr1	29298001	29299000	100	169	0	428	4	1386	104	1983	5.24	192	307	4	763	12	2410	208	3480	5.98	157	226	0	549	8	1839	165	2614	6.31	5.84333	131	196	2	484	12	1549	145	2229	6.51	135	170	6	410	3	1241	144	1821	7.91	201
chr1	29356001	29357000	0	17	0	17	0	14	0	48	0	0	30	0	31	0	33	0	94	0	0	27	0	27	0	22	0	76	0	0	6	18	0	34	0	60	6	112	5.36	0	28	0	28	0	23	0	79	0	0
chr1	29356001	29357000	0	17	0	17	0	14	0	48	0	0	30	0	31	0	33	0	94	0	0	27	0	27	0	22	0	76	0	0	6	18	0	34	0	60	6	112	5.36	0	28	0	28	0	23	0	79	0	0
chr1	29356001	29357000	0	17	0	17	0	14	0	48	0	0	30	0	31	0	33	0	94	0	0	27	0	27	0	22	0	76	0	0	6	18	0	34	0	60	6	112	5.36	0	28	0	28	0	23	0	79	0	0
chr1	29356001	29357000	0	17	0	17	0	14	0	48	0	0	30	0	31	0	33	0	94	0	0	27	0	27	0	22	0	76	0	0	6	18	0	34	0	60	6	112	5.36	0	28	0	28	0	23	0	79	0	0
chr1	29356001	29357000	0	17	0	17	0	14	0	48	0	0	30	0	31	0	33	0	94	0	0	27	0	27	0	22	0	76	0	0	6	18	0	34	0	60	6	112	5.36	0	28	0	28	0	23	0	79	0	0
chr1	29356001	29357000	0	17	0	17	0	14	0	48	0	0	30	0	31	0	33	0	94	0	0	27	0	27	0	22	0	76	0	0	6	18	0	34	0	60	6	112	5.36	0	28	0	28	0	23	0	79	0	0
chr1	29356001	29357000	0	17	0	17	0	14	0	48	0	0	30	0	31	0	33	0	94	0	0	27	0	27	0	22	0	76	0	0	6	18	0	34	0	60	6	112	5.36	0	28	0	28	0	23	0	79	0	0
chr1	29356001	29357000	0	17	0	17	0	14	0	48	0	0	30	0	31	0	33	0	94	0	0	27	0	27	0	22	0	76	0	0	6	18	0	34	0	60	6	112	5.36	0	28	0	28	0	23	0	79	0	0
chr1	29356001	29357000	0	17	0	17	0	14	0	48	0	0	30	0	31	0	33	0	94	0	0	27	0	27	0	22	0	76	0	0	6	18	0	34	0	60	6	112	5.36	0	28	0	28	0	23	0	79	0	0
chr1	29356001	29357000	0	17	0	17	0	14	0	48	0	0	30	0	31	0	33	0	94	0	0	27	0	27	0	22	0	76	0	0	6	18	0	34	0	60	6	112	5.36	0	28	0	28	0	23	0	79	0	0
chr1	29356001	29357000	0	17	0	17	0	14	0	48	0	0	30	0	31	0	33	0	94	0	0	27	0	27	0	22	0	76	0	0	6	18	0	34	0	60	6	112	5.36	0	28	0	28	0	23	0	79	0	0
chr1	29356001	29357000	0	17	0	17	0	14	0	48	0	0	30	0	31	0	33	0	94	0	0	27	0	27	0	22	0	76	0	0	6	18	0	34	0	60	6	112	5.36	0	28	0	28	0	23	0	79	0	0
chr1	29356001	29357000	0	17	0	17	0	14	0	48	0	0	30	0	31	0	33	0	94	0	0	27	0	27	0	22	0	76	0	0	6	18	0	34	0	60	6	112	5.36	0	28	0	28	0	23	0	79	0	0
chr1	29356001	29357000	0	17	0	17	0	14	0	48	0	0	30	0	31	0	33	0	94	0	0	27	0	27	0	22	0	76	0	0	6	18	0	34	0	60	6	112	5.36	0	28	0	28	0	23	0	79	0	0
chr1	29473001	29474000	88	102	4	432	0	709	92	1243	7.4	82	90	1	372	4	678	87	1140	7.63	128	134	2	538	6	986	136	1658	8.2	7.74333	45	59	0	270	2	500	47	829	5.67	49	53	4	262	2	413	55	728	7.55	251
chr1	29473001	29474000	88	102	4	432	0	709	92	1243	7.4	82	90	1	372	4	678	87	1140	7.63	128	134	2	538	6	986	136	1658	8.2	7.74333	45	59	0	270	2	500	47	829	5.67	49	53	4	262	2	413	55	728	7.55	251
chr1	29480001	29481000	4	4	0	145	1	308	5	457	1.09	18	18	0	226	0	499	18	743	2.42	10	10	1	209	2	422	13	641	2.03	1.84667	25	26	8	364	3	743	36	1133	3.18	26	26	0	220	1	434	27	680	3.97	43
chr1	29480001	29481000	4	4	0	145	1	308	5	457	1.09	18	18	0	226	0	499	18	743	2.42	10	10	1	209	2	422	13	641	2.03	1.84667	25	26	8	364	3	743	36	1133	3.18	26	26	0	220	1	434	27	680	3.97	43
chr1	29481501	29482500	47	55	2	120	4	241	53	416	12.74	54	65	1	143	1	283	56	491	11.41	52	65	1	143	0	302	53	510	10.39	11.5133	45	95	0	209	1	428	46	732	6.28	95	121	0	275	4	593	99	989	10.01	76
chr1	29481501	29482500	47	55	2	120	4	241	53	416	12.74	54	65	1	143	1	283	56	491	11.41	52	65	1	143	0	302	53	510	10.39	11.5133	45	95	0	209	1	428	46	732	6.28	95	121	0	275	4	593	99	989	10.01	76
chr1	29482001	29483000	47	55	2	120	4	241	53	416	12.74	54	65	1	143	1	283	56	491	11.41	52	65	1	143	0	302	53	510	10.39	11.5133	45	95	0	209	1	428	46	732	6.28	95	121	0	275	4	593	99	989	10.01	76
chr1	29482001	29483000	47	55	2	120	4	241	53	416	12.74	54	65	1	143	1	283	56	491	11.41	52	65	1	143	0	302	53	510	10.39	11.5133	45	95	0	209	1	428	46	732	6.28	95	121	0	275	4	593	99	989	10.01	76
chr1	29515501	29516500	14	48	0	187	1	401	15	636	2.36	49	88	0	314	6	763	55	1165	4.72	14	46	1	147	1	399	16	592	2.7	3.26	41	65	1	226	3	564	45	855	5.26	16	30	0	120	3	275	19	425	4.47	71
chr1	29515501	29516500	14	48	0	187	1	401	15	636	2.36	49	88	0	314	6	763	55	1165	4.72	14	46	1	147	1	399	16	592	2.7	3.26	41	65	1	226	3	564	45	855	5.26	16	30	0	120	3	275	19	425	4.47	71
chr1	29516001	29517000	36	136	2	528	2	1140	40	1804	2.22	89	256	1	1053	13	2350	103	3659	2.81	20	90	1	349	4	912	25	1351	1.85	2.29333	54	134	1	480	6	1092	61	1706	3.58	36	122	1	528	5	1144	42	1794	2.34	99
chr1	29516001	29517000	36	136	2	528	2	1140	40	1804	2.22	89	256	1	1053	13	2350	103	3659	2.81	20	90	1	349	4	912	25	1351	1.85	2.29333	54	134	1	480	6	1092	61	1706	3.58	36	122	1	528	5	1144	42	1794	2.34	99
chr1	29549001	29550000	150	204	0	264	8	1391	158	1859	8.5	309	385	1	472	11	2580	321	3437	9.34	145	205	0	267	3	1419	148	1891	7.83	8.55667	159	190	0	238	2	1271	161	1699	9.48	327	364	1	468	10	2465	338	3297	10.25	80
chr1	29549001	29550000	150	204	0	264	8	1391	158	1859	8.5	309	385	1	472	11	2580	321	3437	9.34	145	205	0	267	3	1419	148	1891	7.83	8.55667	159	190	0	238	2	1271	161	1699	9.48	327	364	1	468	10	2465	338	3297	10.25	80
chr1	29549501	29550500	150	204	0	264	8	1391	158	1859	8.5	309	385	1	472	11	2580	321	3437	9.34	145	205	0	267	3	1419	148	1891	7.83	8.55667	159	190	0	238	2	1271	161	1699	9.48	327	364	1	468	10	2465	338	3297	10.25	80
chr1	29549501	29550500	150	204	0	264	8	1391	158	1859	8.5	309	385	1	472	11	2580	321	3437	9.34	145	205	0	267	3	1419	148	1891	7.83	8.55667	159	190	0	238	2	1271	161	1699	9.48	327	364	1	468	10	2465	338	3297	10.25	80
chr1	29585501	29586500	109	114	0	273	3	529	112	916	12.23	212	222	1	345	0	415	213	982	21.69	88	93	0	191	4	360	92	644	14.29	16.07	187	193	1	384	4	597	192	1174	16.35	129	132	4	239	2	359	135	730	18.49	155
chr1	29585501	29586500	109	114	0	273	3	529	112	916	12.23	212	222	1	345	0	415	213	982	21.69	88	93	0	191	4	360	92	644	14.29	16.07	187	193	1	384	4	597	192	1174	16.35	129	132	4	239	2	359	135	730	18.49	155
chr1	29585501	29586500	109	114	0	273	3	529	112	916	12.23	212	222	1	345	0	415	213	982	21.69	88	93	0	191	4	360	92	644	14.29	16.07	187	193	1	384	4	597	192	1174	16.35	129	132	4	239	2	359	135	730	18.49	155
chr1	29585501	29586500	109	114	0	273	3	529	112	916	12.23	212	222	1	345	0	415	213	982	21.69	88	93	0	191	4	360	92	644	14.29	16.07	187	193	1	384	4	597	192	1174	16.35	129	132	4	239	2	359	135	730	18.49	155
chr1	29683001	29684000	125	566	5	1296	16	4188	146	6050	2.41	84	329	2	970	6	3211	92	4510	2.04	161	713	7	1517	27	4823	195	7053	2.76	2.40333	150	945	7	1799	14	5761	171	8505	2.01	126	724	3	1543	7	4938	136	7205	1.89	16
chr1	29683001	29684000	125	566	5	1296	16	4188	146	6050	2.41	84	329	2	970	6	3211	92	4510	2.04	161	713	7	1517	27	4823	195	7053	2.76	2.40333	150	945	7	1799	14	5761	171	8505	2.01	126	724	3	1543	7	4938	136	7205	1.89	16
chr1	29683001	29684000	125	566	5	1296	16	4188	146	6050	2.41	84	329	2	970	6	3211	92	4510	2.04	161	713	7	1517	27	4823	195	7053	2.76	2.40333	150	945	7	1799	14	5761	171	8505	2.01	126	724	3	1543	7	4938	136	7205	1.89	16
chr1	29683001	29684000	125	566	5	1296	16	4188	146	6050	2.41	84	329	2	970	6	3211	92	4510	2.04	161	713	7	1517	27	4823	195	7053	2.76	2.40333	150	945	7	1799	14	5761	171	8505	2.01	126	724	3	1543	7	4938	136	7205	1.89	16
chr1	29683001	29684000	125	566	5	1296	16	4188	146	6050	2.41	84	329	2	970	6	3211	92	4510	2.04	161	713	7	1517	27	4823	195	7053	2.76	2.40333	150	945	7	1799	14	5761	171	8505	2.01	126	724	3	1543	7	4938	136	7205	1.89	16
chr1	29683001	29684000	125	566	5	1296	16	4188	146	6050	2.41	84	329	2	970	6	3211	92	4510	2.04	161	713	7	1517	27	4823	195	7053	2.76	2.40333	150	945	7	1799	14	5761	171	8505	2.01	126	724	3	1543	7	4938	136	7205	1.89	16
chr1	29683501	29684500	124	355	5	1196	14	4010	143	5561	2.57	84	296	2	948	6	3174	92	4418	2.08	161	471	7	1385	24	4592	192	6448	2.98	2.54333	148	473	7	1571	12	5359	167	7403	2.26	124	426	3	1370	7	4641	134	6437	2.08	15
chr1	29683501	29684500	124	355	5	1196	14	4010	143	5561	2.57	84	296	2	948	6	3174	92	4418	2.08	161	471	7	1385	24	4592	192	6448	2.98	2.54333	148	473	7	1571	12	5359	167	7403	2.26	124	426	3	1370	7	4641	134	6437	2.08	15
chr1	29683501	29684500	124	355	5	1196	14	4010	143	5561	2.57	84	296	2	948	6	3174	92	4418	2.08	161	471	7	1385	24	4592	192	6448	2.98	2.54333	148	473	7	1571	12	5359	167	7403	2.26	124	426	3	1370	7	4641	134	6437	2.08	15
chr1	29683501	29684500	124	355	5	1196	14	4010	143	5561	2.57	84	296	2	948	6	3174	92	4418	2.08	161	471	7	1385	24	4592	192	6448	2.98	2.54333	148	473	7	1571	12	5359	167	7403	2.26	124	426	3	1370	7	4641	134	6437	2.08	15
chr1	29683501	29684500	124	355	5	1196	14	4010	143	5561	2.57	84	296	2	948	6	3174	92	4418	2.08	161	471	7	1385	24	4592	192	6448	2.98	2.54333	148	473	7	1571	12	5359	167	7403	2.26	124	426	3	1370	7	4641	134	6437	2.08	15
chr1	29683501	29684500	124	355	5	1196	14	4010	143	5561	2.57	84	296	2	948	6	3174	92	4418	2.08	161	471	7	1385	24	4592	192	6448	2.98	2.54333	148	473	7	1571	12	5359	167	7403	2.26	124	426	3	1370	7	4641	134	6437	2.08	15
chr1	29781001	29782000	2	26	1	264	1	639	4	929	0.43	9	46	5	418	2	933	16	1397	1.15	5	24	2	377	3	843	10	1244	0.8	0.793333	10	23	5	261	1	589	16	873	1.83	11	30	0	252	0	542	11	824	1.33	28
chr1	29781001	29782000	2	26	1	264	1	639	4	929	0.43	9	46	5	418	2	933	16	1397	1.15	5	24	2	377	3	843	10	1244	0.8	0.793333	10	23	5	261	1	589	16	873	1.83	11	30	0	252	0	542	11	824	1.33	28
chr1	29781501	29782500	28	54	2	354	1	814	31	1222	2.54	45	95	6	560	2	1208	53	1863	2.84	12	27	1	282	6	511	19	820	2.32	2.56667	34	52	7	356	1	728	42	1136	3.7	45	73	1	351	0	664	46	1088	4.23	95
chr1	29781501	29782500	28	54	2	354	1	814	31	1222	2.54	45	95	6	560	2	1208	53	1863	2.84	12	27	1	282	6	511	19	820	2.32	2.56667	34	52	7	356	1	728	42	1136	3.7	45	73	1	351	0	664	46	1088	4.23	95
chr1	29786501	29787500	0	0	0	8	0	37	0	45	0	3	3	0	32	0	85	3	120	2.5	3	3	0	19	0	80	3	102	2.94	1.81333	0	0	0	17	0	52	0	69	0	0	0	0	6	0	15	0	21	0	0
chr1	29786501	29787500	0	0	0	8	0	37	0	45	0	3	3	0	32	0	85	3	120	2.5	3	3	0	19	0	80	3	102	2.94	1.81333	0	0	0	17	0	52	0	69	0	0	0	0	6	0	15	0	21	0	0
chr1	29814501	29815500	2	27	0	122	2	299	4	448	0.89	1	69	2	399	5	1211	8	1679	0.48	0	50	3	217	1	561	4	828	0.48	0.616667	2	67	1	334	3	916	6	1317	0.46	0	24	0	273	1	947	1	1244	0.08	0
chr1	29814501	29815500	2	27	0	122	2	299	4	448	0.89	1	69	2	399	5	1211	8	1679	0.48	0	50	3	217	1	561	4	828	0.48	0.616667	2	67	1	334	3	916	6	1317	0.46	0	24	0	273	1	947	1	1244	0.08	0
chr1	29815001	29816000	2	252	2	344	4	743	8	1339	0.6	1	150	1	426	5	1215	7	1791	0.39	1	233	8	405	3	964	12	1602	0.75	0.58	2	127	1	352	2	910	5	1389	0.36	1	99	0	260	1	840	2	1199	0.17	0
chr1	29815001	29816000	2	252	2	344	4	743	8	1339	0.6	1	150	1	426	5	1215	7	1791	0.39	1	233	8	405	3	964	12	1602	0.75	0.58	2	127	1	352	2	910	5	1389	0.36	1	99	0	260	1	840	2	1199	0.17	0
chr1	29815001	29816000	2	252	2	344	4	743	8	1339	0.6	1	150	1	426	5	1215	7	1791	0.39	1	233	8	405	3	964	12	1602	0.75	0.58	2	127	1	352	2	910	5	1389	0.36	1	99	0	260	1	840	2	1199	0.17	0
chr1	29944501	29945500	47	105	0	314	4	839	51	1258	4.05	69	190	3	566	2	1512	74	2268	3.26	34	85	5	255	5	677	44	1017	4.33	3.88	101	175	6	523	7	1400	114	2098	5.43	85	155	1	460	7	1234	93	1849	5.03	17
chr1	29944501	29945500	47	105	0	314	4	839	51	1258	4.05	69	190	3	566	2	1512	74	2268	3.26	34	85	5	255	5	677	44	1017	4.33	3.88	101	175	6	523	7	1400	114	2098	5.43	85	155	1	460	7	1234	93	1849	5.03	17
chr1	29945001	29946000	44	84	0	83	2	378	46	545	8.44	56	152	0	150	1	682	57	984	5.79	31	68	0	68	0	305	31	441	7.03	7.08667	85	140	1	139	3	630	89	909	9.79	70	124	1	122	6	557	77	803	9.59	16
chr1	29945001	29946000	44	84	0	83	2	378	46	545	8.44	56	152	0	150	1	682	57	984	5.79	31	68	0	68	0	305	31	441	7.03	7.08667	85	140	1	139	3	630	89	909	9.79	70	124	1	122	6	557	77	803	9.59	16
chr1	30007001	30008000	328	471	13	1925	14	2976	355	5372	6.61	228	317	9	1301	14	2093	251	3711	6.76	306	439	6	1818	15	2851	327	5108	6.4	6.59	316	438	5	1846	17	2757	338	5041	6.71	225	333	1	1398	1	2133	227	3864	5.87	87
chr1	30007001	30008000	328	471	13	1925	14	2976	355	5372	6.61	228	317	9	1301	14	2093	251	3711	6.76	306	439	6	1818	15	2851	327	5108	6.4	6.59	316	438	5	1846	17	2757	338	5041	6.71	225	333	1	1398	1	2133	227	3864	5.87	87
chr1	30027001	30028000	0	14	0	12	0	61	0	87	0	2	35	0	29	2	144	4	208	1.92	0	25	0	23	3	133	3	181	1.66	1.19333	0	28	0	22	0	105	0	155	0	1	56	0	54	1	288	2	398	0.5	0
chr1	30027001	30028000	0	14	0	12	0	61	0	87	0	2	35	0	29	2	144	4	208	1.92	0	25	0	23	3	133	3	181	1.66	1.19333	0	28	0	22	0	105	0	155	0	1	56	0	54	1	288	2	398	0.5	0
chr1	30027501	30028500	0	14	0	13	0	64	0	91	0	2	35	0	30	2	149	4	214	1.87	0	25	0	26	3	139	3	190	1.58	1.15	0	28	0	23	0	109	0	160	0	1	56	0	58	1	300	2	414	0.48	0
chr1	30027501	30028500	0	14	0	13	0	64	0	91	0	2	35	0	30	2	149	4	214	1.87	0	25	0	26	3	139	3	190	1.58	1.15	0	28	0	23	0	109	0	160	0	1	56	0	58	1	300	2	414	0.48	0
chr1	30032001	30033000	14	167	1	342	4	962	19	1471	1.29	10	174	2	396	5	1237	17	1807	0.94	9	198	3	374	3	1118	15	1690	0.89	1.04	9	205	3	411	1	1266	13	1882	0.69	7	139	0	291	0	984	7	1414	0.5	20
chr1	30032001	30033000	14	167	1	342	4	962	19	1471	1.29	10	174	2	396	5	1237	17	1807	0.94	9	198	3	374	3	1118	15	1690	0.89	1.04	9	205	3	411	1	1266	13	1882	0.69	7	139	0	291	0	984	7	1414	0.5	20
chr1	30032501	30033500	12	152	1	340	3	956	16	1448	1.1	10	169	2	411	5	1261	17	1841	0.92	8	180	3	369	3	1104	14	1653	0.85	0.956667	6	170	3	401	1	1218	10	1789	0.56	6	112	0	280	0	941	6	1333	0.45	12
chr1	30032501	30033500	12	152	1	340	3	956	16	1448	1.1	10	169	2	411	5	1261	17	1841	0.92	8	180	3	369	3	1104	14	1653	0.85	0.956667	6	170	3	401	1	1218	10	1789	0.56	6	112	0	280	0	941	6	1333	0.45	12
chr1	30036001	30037000	46	676	4	1083	9	1743	59	3502	1.68	26	667	3	1093	5	1471	34	3231	1.05	26	665	2	1123	6	1837	34	3625	0.94	1.22333	23	606	5	1020	3	1428	31	3054	1.02	10	373	2	648	0	961	12	1982	0.61	47
chr1	30036001	30037000	46	676	4	1083	9	1743	59	3502	1.68	26	667	3	1093	5	1471	34	3231	1.05	26	665	2	1123	6	1837	34	3625	0.94	1.22333	23	606	5	1020	3	1428	31	3054	1.02	10	373	2	648	0	961	12	1982	0.61	47
chr1	30040001	30041000	2	21	2	221	5	413	9	655	1.37	5	19	3	203	3	358	11	580	1.9	0	15	0	94	0	269	0	378	0	1.09	3	15	0	167	0	315	3	497	0.6	1	16	0	167	0	302	1	485	0.21	5
chr1	30040001	30041000	2	21	2	221	5	413	9	655	1.37	5	19	3	203	3	358	11	580	1.9	0	15	0	94	0	269	0	378	0	1.09	3	15	0	167	0	315	3	497	0.6	1	16	0	167	0	302	1	485	0.21	5
chr1	30040001	30041000	2	21	2	221	5	413	9	655	1.37	5	19	3	203	3	358	11	580	1.9	0	15	0	94	0	269	0	378	0	1.09	3	15	0	167	0	315	3	497	0.6	1	16	0	167	0	302	1	485	0.21	5
chr1	30040001	30041000	2	21	2	221	5	413	9	655	1.37	5	19	3	203	3	358	11	580	1.9	0	15	0	94	0	269	0	378	0	1.09	3	15	0	167	0	315	3	497	0.6	1	16	0	167	0	302	1	485	0.21	5
chr1	30128501	30129500	4	131	2	322	2	449	8	902	0.89	6	236	1	657	3	814	10	1707	0.59	5	131	3	353	2	507	10	991	1.01	0.83	26	204	5	596	2	836	33	1636	2.02	9	213	0	567	8	753	17	1533	1.11	33
chr1	30128501	30129500	4	131	2	322	2	449	8	902	0.89	6	236	1	657	3	814	10	1707	0.59	5	131	3	353	2	507	10	991	1.01	0.83	26	204	5	596	2	836	33	1636	2.02	9	213	0	567	8	753	17	1533	1.11	33
chr1	30129001	30130000	4	42	0	179	2	280	6	501	1.2	4	107	1	446	2	594	7	1147	0.61	5	60	2	237	2	375	9	672	1.34	1.05	26	108	5	439	2	691	33	1238	2.67	9	77	0	345	7	552	16	974	1.64	21
chr1	30129001	30130000	4	42	0	179	2	280	6	501	1.2	4	107	1	446	2	594	7	1147	0.61	5	60	2	237	2	375	9	672	1.34	1.05	26	108	5	439	2	691	33	1238	2.67	9	77	0	345	7	552	16	974	1.64	21
chr1	30206501	30207500	28	36	2	112	3	299	33	447	7.38	225	350	3	777	4	1931	232	3058	7.59	49	78	1	160	1	391	51	629	8.11	7.69333	37	57	1	188	1	503	39	748	5.21	30	44	0	144	0	388	30	576	5.21	105
chr1	30206501	30207500	28	36	2	112	3	299	33	447	7.38	225	350	3	777	4	1931	232	3058	7.59	49	78	1	160	1	391	51	629	8.11	7.69333	37	57	1	188	1	503	39	748	5.21	30	44	0	144	0	388	30	576	5.21	105
chr1	30207001	30208000	40	63	2	186	4	532	46	781	5.89	322	486	3	1137	6	3033	331	4656	7.11	61	107	1	234	1	615	63	956	6.59	6.53	77	106	1	323	2	935	80	1364	5.87	51	82	0	248	0	718	51	1048	4.87	154
chr1	30207001	30208000	40	63	2	186	4	532	46	781	5.89	322	486	3	1137	6	3033	331	4656	7.11	61	107	1	234	1	615	63	956	6.59	6.53	77	106	1	323	2	935	80	1364	5.87	51	82	0	248	0	718	51	1048	4.87	154
chr1	30242001	30243000	0	13	0	91	2	223	2	327	0.61	2	34	2	157	1	449	5	640	0.78	0	11	0	71	0	176	0	258	0	0.463333	0	10	0	53	0	147	0	210	0	0	17	0	89	0	240	0	346	0	0
chr1	30242001	30243000	0	13	0	91	2	223	2	327	0.61	2	34	2	157	1	449	5	640	0.78	0	11	0	71	0	176	0	258	0	0.463333	0	10	0	53	0	147	0	210	0	0	17	0	89	0	240	0	346	0	0
chr1	30465501	30466500	0	15	0	90	3	287	3	392	0.77	0	10	0	64	3	197	3	271	1.11	0	16	0	94	2	301	2	411	0.49	0.79	0	11	0	66	0	242	0	319	0	0	12	0	72	0	234	0	318	0	0
chr1	30465501	30466500	0	15	0	90	3	287	3	392	0.77	0	10	0	64	3	197	3	271	1.11	0	16	0	94	2	301	2	411	0.49	0.79	0	11	0	66	0	242	0	319	0	0	12	0	72	0	234	0	318	0	0
chr1	30466001	30467000	0	15	0	90	3	287	3	392	0.77	0	10	0	64	3	197	3	271	1.11	0	16	0	94	2	301	2	411	0.49	0.79	0	11	0	66	0	242	0	319	0	0	12	0	72	0	234	0	318	0	0
chr1	30466001	30467000	0	15	0	90	3	287	3	392	0.77	0	10	0	64	3	197	3	271	1.11	0	16	0	94	2	301	2	411	0.49	0.79	0	11	0	66	0	242	0	319	0	0	12	0	72	0	234	0	318	0	0
chr1	30662501	30663500	11	197	0	183	1	431	12	811	1.48	9	96	0	111	0	219	9	426	2.11	7	280	1	266	0	580	8	1126	0.71	1.43333	35	308	2	278	1	666	38	1252	3.04	3	123	1	118	1	200	5	441	1.13	48
chr1	30662501	30663500	11	197	0	183	1	431	12	811	1.48	9	96	0	111	0	219	9	426	2.11	7	280	1	266	0	580	8	1126	0.71	1.43333	35	308	2	278	1	666	38	1252	3.04	3	123	1	118	1	200	5	441	1.13	48
chr1	30663001	30664000	16	569	0	445	5	1154	21	2168	0.97	15	424	0	349	5	876	20	1649	1.21	34	739	3	593	4	1456	41	2788	1.47	1.21667	46	565	2	459	5	1174	53	2198	2.41	12	349	3	273	2	608	17	1230	1.38	70
chr1	30663001	30664000	16	569	0	445	5	1154	21	2168	0.97	15	424	0	349	5	876	20	1649	1.21	34	739	3	593	4	1456	41	2788	1.47	1.21667	46	565	2	459	5	1174	53	2198	2.41	12	349	3	273	2	608	17	1230	1.38	70
chr1	30663501	30664500	14	636	2	522	4	1413	20	2571	0.78	73	1005	2	944	13	2392	88	4341	2.03	91	703	5	574	5	1516	101	2793	3.62	2.14333	23	554	1	491	4	1271	28	2316	1.21	55	707	3	650	10	1687	68	3044	2.23	72
chr1	30663501	30664500	14	636	2	522	4	1413	20	2571	0.78	73	1005	2	944	13	2392	88	4341	2.03	91	703	5	574	5	1516	101	2793	3.62	2.14333	23	554	1	491	4	1271	28	2316	1.21	55	707	3	650	10	1687	68	3044	2.23	72
chr1	30664001	30665000	13	346	2	320	0	794	15	1460	1.03	78	750	2	760	8	1823	88	3333	2.64	72	303	3	290	1	708	76	1301	5.84	3.17	12	327	1	332	0	803	13	1462	0.89	49	517	1	521	9	1310	59	2348	2.51	74
chr1	30664001	30665000	13	346	2	320	0	794	15	1460	1.03	78	750	2	760	8	1823	88	3333	2.64	72	303	3	290	1	708	76	1301	5.84	3.17	12	327	1	332	0	803	13	1462	0.89	49	517	1	521	9	1310	59	2348	2.51	74
chr1	30665501	30666500	13	359	1	300	0	471	14	1130	1.24	5	330	4	276	1	341	10	947	1.06	10	538	0	479	0	732	10	1749	0.57	0.956667	13	323	0	275	3	449	16	1047	1.53	19	330	1	262	0	276	20	868	2.3	53
chr1	30665501	30666500	13	359	1	300	0	471	14	1130	1.24	5	330	4	276	1	341	10	947	1.06	10	538	0	479	0	732	10	1749	0.57	0.956667	13	323	0	275	3	449	16	1047	1.53	19	330	1	262	0	276	20	868	2.3	53
chr1	30665501	30666500	13	359	1	300	0	471	14	1130	1.24	5	330	4	276	1	341	10	947	1.06	10	538	0	479	0	732	10	1749	0.57	0.956667	13	323	0	275	3	449	16	1047	1.53	19	330	1	262	0	276	20	868	2.3	53
chr1	30666001	30667000	18	391	2	413	0	589	20	1393	1.44	6	315	4	316	0	348	10	979	1.02	10	624	0	760	1	1062	11	2446	0.45	0.97	21	397	0	463	2	710	23	1570	1.46	18	423	2	465	0	580	20	1468	1.36	62
chr1	30666001	30667000	18	391	2	413	0	589	20	1393	1.44	6	315	4	316	0	348	10	979	1.02	10	624	0	760	1	1062	11	2446	0.45	0.97	21	397	0	463	2	710	23	1570	1.46	18	423	2	465	0	580	20	1468	1.36	62
chr1	30666001	30667000	18	391	2	413	0	589	20	1393	1.44	6	315	4	316	0	348	10	979	1.02	10	624	0	760	1	1062	11	2446	0.45	0.97	21	397	0	463	2	710	23	1570	1.46	18	423	2	465	0	580	20	1468	1.36	62
chr1	30666001	30667000	18	391	2	413	0	589	20	1393	1.44	6	315	4	316	0	348	10	979	1.02	10	624	0	760	1	1062	11	2446	0.45	0.97	21	397	0	463	2	710	23	1570	1.46	18	423	2	465	0	580	20	1468	1.36	62
chr1	30667501	30668500	14	121	0	120	1	385	15	626	2.4	4	105	1	126	3	362	8	593	1.35	11	161	0	235	1	396	12	792	1.52	1.75667	11	192	1	275	3	601	15	1068	1.4	4	114	0	142	0	366	4	622	0.64	25
chr1	30667501	30668500	14	121	0	120	1	385	15	626	2.4	4	105	1	126	3	362	8	593	1.35	11	161	0	235	1	396	12	792	1.52	1.75667	11	192	1	275	3	601	15	1068	1.4	4	114	0	142	0	366	4	622	0.64	25
chr1	30667501	30668500	14	121	0	120	1	385	15	626	2.4	4	105	1	126	3	362	8	593	1.35	11	161	0	235	1	396	12	792	1.52	1.75667	11	192	1	275	3	601	15	1068	1.4	4	114	0	142	0	366	4	622	0.64	25
chr1	30699001	30700000	180	219	5	934	9	2631	194	3784	5.13	379	424	8	1801	14	4672	401	6897	5.81	96	101	0	490	10	1317	106	1908	5.56	5.5	212	236	5	1198	7	3380	224	4814	4.65	266	311	3	1381	20	3966	289	5658	5.11	110
chr1	30699001	30700000	180	219	5	934	9	2631	194	3784	5.13	379	424	8	1801	14	4672	401	6897	5.81	96	101	0	490	10	1317	106	1908	5.56	5.5	212	236	5	1198	7	3380	224	4814	4.65	266	311	3	1381	20	3966	289	5658	5.11	110
chr1	30699501	30700500	85	111	2	325	7	834	94	1270	7.4	173	200	2	535	0	1095	175	1830	9.56	23	25	0	65	0	110	23	200	11.5	9.48667	38	48	1	142	0	338	39	528	7.39	118	136	0	411	1	1170	119	1717	6.93	38
chr1	30699501	30700500	85	111	2	325	7	834	94	1270	7.4	173	200	2	535	0	1095	175	1830	9.56	23	25	0	65	0	110	23	200	11.5	9.48667	38	48	1	142	0	338	39	528	7.39	118	136	0	411	1	1170	119	1717	6.93	38
chr1	30911501	30912500	120	146	19	4660	42	8289	181	13095	1.38	46	48	7	2046	17	3919	70	6013	1.16	180	214	13	4591	43	7852	236	12657	1.86	1.46667	152	168	21	3968	20	6835	193	10971	1.76	105	134	22	3096	21	5330	148	8560	1.73	15
chr1	30911501	30912500	120	146	19	4660	42	8289	181	13095	1.38	46	48	7	2046	17	3919	70	6013	1.16	180	214	13	4591	43	7852	236	12657	1.86	1.46667	152	168	21	3968	20	6835	193	10971	1.76	105	134	22	3096	21	5330	148	8560	1.73	15
chr1	30912501	30913500	24	190	2	530	3	1332	29	2052	1.41	70	343	2	1068	24	2525	96	3936	2.44	21	270	6	616	6	1578	33	2464	1.34	1.73	26	394	0	925	9	2374	35	3693	0.95	41	263	3	584	3	1344	47	2191	2.15	87
chr1	30912501	30913500	24	190	2	530	3	1332	29	2052	1.41	70	343	2	1068	24	2525	96	3936	2.44	21	270	6	616	6	1578	33	2464	1.34	1.73	26	394	0	925	9	2374	35	3693	0.95	41	263	3	584	3	1344	47	2191	2.15	87
chr1	30913001	30914000	7	98	0	353	7	935	14	1386	1.01	58	230	4	933	18	2221	80	3384	2.36	14	173	4	434	3	1188	21	1795	1.17	1.51333	22	210	0	629	10	1717	32	2556	1.25	31	200	3	562	2	1343	36	2105	1.71	59
chr1	30913001	30914000	7	98	0	353	7	935	14	1386	1.01	58	230	4	933	18	2221	80	3384	2.36	14	173	4	434	3	1188	21	1795	1.17	1.51333	22	210	0	629	10	1717	32	2556	1.25	31	200	3	562	2	1343	36	2105	1.71	59
chr1	30977001	30978000	0	0	2	156	8	1294	10	1450	0.69	0	0	0	144	2	1165	2	1309	0.15	0	0	2	147	7	1188	9	1335	0.67	0.503333	0	0	0	215	4	1789	4	2004	0.2	0	0	1	201	3	1669	4	1870	0.21	0
chr1	30977001	30978000	0	0	2	156	8	1294	10	1450	0.69	0	0	0	144	2	1165	2	1309	0.15	0	0	2	147	7	1188	9	1335	0.67	0.503333	0	0	0	215	4	1789	4	2004	0.2	0	0	1	201	3	1669	4	1870	0.21	0
chr1	31066501	31067500	32	60	2	173	2	500	36	733	4.91	19	68	1	186	2	540	22	794	2.77	18	78	1	218	2	629	21	925	2.27	3.31667	5	21	0	57	0	175	5	253	1.98	6	18	1	53	1	150	8	221	3.62	33
chr1	31066501	31067500	32	60	2	173	2	500	36	733	4.91	19	68	1	186	2	540	22	794	2.77	18	78	1	218	2	629	21	925	2.27	3.31667	5	21	0	57	0	175	5	253	1.98	6	18	1	53	1	150	8	221	3.62	33
chr1	31067001	31068000	32	60	2	173	2	500	36	733	4.91	19	68	1	186	2	540	22	794	2.77	18	75	1	202	2	599	21	876	2.4	3.36	5	21	0	57	0	175	5	253	1.98	6	18	1	53	1	150	8	221	3.62	33
chr1	31067001	31068000	32	60	2	173	2	500	36	733	4.91	19	68	1	186	2	540	22	794	2.77	18	75	1	202	2	599	21	876	2.4	3.36	5	21	0	57	0	175	5	253	1.98	6	18	1	53	1	150	8	221	3.62	33
chr1	31067501	31068500	32	53	0	203	7	670	39	926	4.21	43	88	0	316	2	966	45	1370	3.28	14	19	0	113	0	281	14	413	3.39	3.62667	23	49	0	226	1	582	24	857	2.8	31	54	2	315	0	777	33	1146	2.88	43
chr1	31067501	31068500	32	53	0	203	7	670	39	926	4.21	43	88	0	316	2	966	45	1370	3.28	14	19	0	113	0	281	14	413	3.39	3.62667	23	49	0	226	1	582	24	857	2.8	31	54	2	315	0	777	33	1146	2.88	43
chr1	31068001	31069000	32	53	0	203	7	670	39	926	4.21	43	88	0	316	2	966	45	1370	3.28	14	19	0	113	0	281	14	413	3.39	3.62667	23	49	0	226	1	582	24	857	2.8	31	54	2	315	0	777	33	1146	2.88	43
chr1	31068001	31069000	32	53	0	203	7	670	39	926	4.21	43	88	0	316	2	966	45	1370	3.28	14	19	0	113	0	281	14	413	3.39	3.62667	23	49	0	226	1	582	24	857	2.8	31	54	2	315	0	777	33	1146	2.88	43
chr1	31294001	31295000	1	288	0	224	0	416	1	928	0.11	3	262	1	210	2	443	6	915	0.66	7	495	1	398	0	720	8	1613	0.5	0.423333	4	222	1	174	0	275	5	671	0.75	3	196	3	155	1	306	7	657	1.07	16
chr1	31294001	31295000	1	288	0	224	0	416	1	928	0.11	3	262	1	210	2	443	6	915	0.66	7	495	1	398	0	720	8	1613	0.5	0.423333	4	222	1	174	0	275	5	671	0.75	3	196	3	155	1	306	7	657	1.07	16
chr1	31294001	31295000	1	288	0	224	0	416	1	928	0.11	3	262	1	210	2	443	6	915	0.66	7	495	1	398	0	720	8	1613	0.5	0.423333	4	222	1	174	0	275	5	671	0.75	3	196	3	155	1	306	7	657	1.07	16
chr1	31294001	31295000	1	288	0	224	0	416	1	928	0.11	3	262	1	210	2	443	6	915	0.66	7	495	1	398	0	720	8	1613	0.5	0.423333	4	222	1	174	0	275	5	671	0.75	3	196	3	155	1	306	7	657	1.07	16
chr1	31416001	31417000	196	250	0	610	10	2025	206	2885	7.14	167	226	0	584	8	1879	175	2689	6.51	147	198	5	495	12	1636	164	2329	7.04	6.89667	202	291	0	728	9	2375	211	3394	6.22	127	213	1	530	7	1739	135	2482	5.44	40
chr1	31416001	31417000	196	250	0	610	10	2025	206	2885	7.14	167	226	0	584	8	1879	175	2689	6.51	147	198	5	495	12	1636	164	2329	7.04	6.89667	202	291	0	728	9	2375	211	3394	6.22	127	213	1	530	7	1739	135	2482	5.44	40
chr1	31598501	31599500	0	0	0	1	0	61	0	62	0	0	0	0	0	0	99	0	99	0	5	6	1	29	0	84	6	119	5.04	1.68	0	0	0	0	0	66	0	66	0	0	0	0	3	0	57	0	60	0	0
chr1	31598501	31599500	0	0	0	1	0	61	0	62	0	0	0	0	0	0	99	0	99	0	5	6	1	29	0	84	6	119	5.04	1.68	0	0	0	0	0	66	0	66	0	0	0	0	3	0	57	0	60	0	0
chr1	31629501	31630500	4	4	2	26	2	256	8	286	2.8	0	0	0	0	1	64	1	64	1.56	0	0	0	0	0	224	0	224	0	1.45333	0	0	0	0	0	38	0	38	0	0	0	0	9	0	120	0	129	0	0
chr1	31629501	31630500	4	4	2	26	2	256	8	286	2.8	0	0	0	0	1	64	1	64	1.56	0	0	0	0	0	224	0	224	0	1.45333	0	0	0	0	0	38	0	38	0	0	0	0	9	0	120	0	129	0	0
chr1	31650501	31651500	29	54	1	163	8	564	38	781	4.87	47	75	0	242	1	824	48	1141	4.21	38	61	0	163	1	562	39	786	4.96	4.68	17	35	3	100	1	360	21	495	4.24	4	22	0	78	0	286	4	386	1.04	88
chr1	31650501	31651500	29	54	1	163	8	564	38	781	4.87	47	75	0	242	1	824	48	1141	4.21	38	61	0	163	1	562	39	786	4.96	4.68	17	35	3	100	1	360	21	495	4.24	4	22	0	78	0	286	4	386	1.04	88
chr1	31651001	31652000	35	61	1	201	8	726	44	988	4.45	57	88	1	321	3	1169	61	1578	3.87	41	65	0	183	1	650	42	898	4.68	4.33333	19	38	3	116	1	429	23	583	3.95	8	26	0	104	0	399	8	529	1.51	98
chr1	31651001	31652000	35	61	1	201	8	726	44	988	4.45	57	88	1	321	3	1169	61	1578	3.87	41	65	0	183	1	650	42	898	4.68	4.33333	19	38	3	116	1	429	23	583	3.95	8	26	0	104	0	399	8	529	1.51	98
chr1	31685501	31686500	180	192	6	2520	25	4997	211	7709	2.74	57	124	11	1623	6	3147	74	4894	1.51	88	178	6	2305	8	4546	102	7029	1.45	1.9	245	265	23	3414	17	6641	285	10320	2.76	187	205	9	2671	26	5280	222	8156	2.72	11
chr1	31685501	31686500	180	192	6	2520	25	4997	211	7709	2.74	57	124	11	1623	6	3147	74	4894	1.51	88	178	6	2305	8	4546	102	7029	1.45	1.9	245	265	23	3414	17	6641	285	10320	2.76	187	205	9	2671	26	5280	222	8156	2.72	11
chr1	31686001	31687000	180	192	6	2520	25	4997	211	7709	2.74	57	124	11	1623	6	3147	74	4894	1.51	88	178	6	2305	8	4546	102	7029	1.45	1.9	245	265	23	3414	17	6641	285	10320	2.76	187	205	9	2671	26	5280	222	8156	2.72	11
chr1	31686001	31687000	180	192	6	2520	25	4997	211	7709	2.74	57	124	11	1623	6	3147	74	4894	1.51	88	178	6	2305	8	4546	102	7029	1.45	1.9	245	265	23	3414	17	6641	285	10320	2.76	187	205	9	2671	26	5280	222	8156	2.72	11
chr1	31766001	31767000	22	102	1	298	7	1383	30	1783	1.68	46	195	0	585	11	2718	57	3498	1.63	23	74	0	217	0	1002	23	1293	1.78	1.69667	31	98	2	289	9	1342	42	1729	2.43	53	127	4	371	1	1755	58	2253	2.57	15
chr1	31766001	31767000	22	102	1	298	7	1383	30	1783	1.68	46	195	0	585	11	2718	57	3498	1.63	23	74	0	217	0	1002	23	1293	1.78	1.69667	31	98	2	289	9	1342	42	1729	2.43	53	127	4	371	1	1755	58	2253	2.57	15
chr1	31766501	31767500	24	114	1	327	7	1476	32	1917	1.67	48	209	0	618	11	2789	59	3616	1.63	28	107	0	297	1	1168	29	1572	1.84	1.71333	32	114	2	327	9	1436	43	1877	2.29	53	132	4	383	1	1790	58	2305	2.52	32
chr1	31766501	31767500	24	114	1	327	7	1476	32	1917	1.67	48	209	0	618	11	2789	59	3616	1.63	28	107	0	297	1	1168	29	1572	1.84	1.71333	32	114	2	327	9	1436	43	1877	2.29	53	132	4	383	1	1790	58	2305	2.52	32
chr1	31831001	31832000	0	10	0	10	0	20	0	40	0	0	15	0	18	0	25	0	58	0	0	45	0	57	0	70	0	172	0	0	0	50	0	59	0	85	0	194	0	0	15	0	15	1	30	1	60	1.67	12
chr1	31831001	31832000	0	10	0	10	0	20	0	40	0	0	15	0	18	0	25	0	58	0	0	45	0	57	0	70	0	172	0	0	0	50	0	59	0	85	0	194	0	0	15	0	15	1	30	1	60	1.67	12
chr1	32086501	32087500	770	825	5	854	10	2181	785	3860	20.34	1646	1706	8	1505	14	4064	1668	7275	22.93	763	799	3	858	6	2176	772	3833	20.14	21.1367	1085	1151	6	1219	15	3121	1106	5491	20.14	908	975	6	1087	13	2719	927	4781	19.39	839
chr1	32086501	32087500	770	825	5	854	10	2181	785	3860	20.34	1646	1706	8	1505	14	4064	1668	7275	22.93	763	799	3	858	6	2176	772	3833	20.14	21.1367	1085	1151	6	1219	15	3121	1106	5491	20.14	908	975	6	1087	13	2719	927	4781	19.39	839
chr1	32094501	32095500	196	478	0	1330	8	3323	204	5131	3.98	179	372	1	1111	5	2617	185	4100	4.51	287	704	5	1897	16	4944	308	7545	4.08	4.19	228	487	8	1418	14	3571	250	5476	4.57	151	338	4	909	1	2383	156	3630	4.3	191
chr1	32094501	32095500	196	478	0	1330	8	3323	204	5131	3.98	179	372	1	1111	5	2617	185	4100	4.51	287	704	5	1897	16	4944	308	7545	4.08	4.19	228	487	8	1418	14	3571	250	5476	4.57	151	338	4	909	1	2383	156	3630	4.3	191
chr1	32095001	32096000	63	252	0	824	6	2170	69	3246	2.13	90	217	0	760	4	1755	94	2732	3.44	59	357	4	1135	9	3150	72	4642	1.55	2.37333	82	262	3	938	8	2437	93	3637	2.56	36	182	3	595	1	1593	40	2370	1.69	159
chr1	32095001	32096000	63	252	0	824	6	2170	69	3246	2.13	90	217	0	760	4	1755	94	2732	3.44	59	357	4	1135	9	3150	72	4642	1.55	2.37333	82	262	3	938	8	2437	93	3637	2.56	36	182	3	595	1	1593	40	2370	1.69	159
chr1	32665501	32666500	85	100	1	378	0	886	86	1364	6.3	100	114	3	416	2	906	105	1436	7.31	60	69	4	248	0	560	64	877	7.3	6.97	80	92	2	279	3	605	85	976	8.71	97	112	2	334	0	696	99	1142	8.67	192
chr1	32665501	32666500	85	100	1	378	0	886	86	1364	6.3	100	114	3	416	2	906	105	1436	7.31	60	69	4	248	0	560	64	877	7.3	6.97	80	92	2	279	3	605	85	976	8.71	97	112	2	334	0	696	99	1142	8.67	192
chr1	32666001	32667000	58	73	0	286	0	710	58	1069	5.43	98	109	2	412	3	882	103	1403	7.34	54	62	4	232	0	578	58	872	6.65	6.47333	74	85	2	281	3	611	79	977	8.09	132	148	5	485	0	912	137	1545	8.87	124
chr1	32666001	32667000	58	73	0	286	0	710	58	1069	5.43	98	109	2	412	3	882	103	1403	7.34	54	62	4	232	0	578	58	872	6.65	6.47333	74	85	2	281	3	611	79	977	8.09	132	148	5	485	0	912	137	1545	8.87	124
chr1	32881001	32882000	11	16	1	159	0	357	12	532	2.26	23	31	0	294	1	673	24	998	2.4	25	40	2	405	0	965	27	1410	1.91	2.19	22	27	2	247	3	509	27	783	3.45	12	14	0	108	0	291	12	413	2.91	63
chr1	32881001	32882000	11	16	1	159	0	357	12	532	2.26	23	31	0	294	1	673	24	998	2.4	25	40	2	405	0	965	27	1410	1.91	2.19	22	27	2	247	3	509	27	783	3.45	12	14	0	108	0	291	12	413	2.91	63
chr1	33092001	33093000	230	647	17	4849	18	6472	265	11968	2.21	109	251	7	1876	15	2507	131	4634	2.83	347	861	35	6513	30	8691	412	16065	2.56	2.53333	261	740	17	5551	12	7396	290	13687	2.12	162	460	12	3470	16	4625	190	8555	2.22	37
chr1	33092001	33093000	230	647	17	4849	18	6472	265	11968	2.21	109	251	7	1876	15	2507	131	4634	2.83	347	861	35	6513	30	8691	412	16065	2.56	2.53333	261	740	17	5551	12	7396	290	13687	2.12	162	460	12	3470	16	4625	190	8555	2.22	37
chr1	33320501	33321500	57	208	1	208	1	310	59	726	8.13	134	384	0	386	3	580	137	1350	10.15	50	144	1	144	1	218	52	506	10.28	9.52	52	155	0	156	0	232	52	543	9.58	110	248	1	248	2	384	113	880	12.84	41
chr1	33320501	33321500	57	208	1	208	1	310	59	726	8.13	134	384	0	386	3	580	137	1350	10.15	50	144	1	144	1	218	52	506	10.28	9.52	52	155	0	156	0	232	52	543	9.58	110	248	1	248	2	384	113	880	12.84	41
chr1	33321001	33322000	133	416	2	520	12	3215	147	4151	3.54	289	768	0	963	17	6065	306	7796	3.93	109	288	5	360	2	2252	116	2900	4	3.82333	127	311	0	389	5	2419	132	3119	4.23	232	495	1	619	17	3951	250	5065	4.94	86
chr1	33321001	33322000	133	416	2	520	12	3215	147	4151	3.54	289	768	0	963	17	6065	306	7796	3.93	109	288	5	360	2	2252	116	2900	4	3.82333	127	311	0	389	5	2419	132	3119	4.23	232	495	1	619	17	3951	250	5065	4.94	86
chr1	33321501	33322500	76	208	1	312	11	2905	88	3425	2.57	155	384	0	577	14	5485	169	6446	2.62	59	144	4	216	1	2034	64	2394	2.67	2.62	75	156	0	233	5	2187	80	2576	3.11	122	247	0	371	15	3567	137	4185	3.27	45
chr1	33321501	33322500	76	208	1	312	11	2905	88	3425	2.57	155	384	0	577	14	5485	169	6446	2.62	59	144	4	216	1	2034	64	2394	2.67	2.62	75	156	0	233	5	2187	80	2576	3.11	122	247	0	371	15	3567	137	4185	3.27	45
chr1	33332001	33333000	0	0	1	524	2	2604	3	3128	0.1	0	0	1	684	12	3730	13	4414	0.29	0	0	2	340	45	1722	47	2062	2.28	0.89	0	0	0	480	11	2395	11	2875	0.38	0	0	1	544	10	2729	11	3273	0.34	0
chr1	33332001	33333000	0	0	1	524	2	2604	3	3128	0.1	0	0	1	684	12	3730	13	4414	0.29	0	0	2	340	45	1722	47	2062	2.28	0.89	0	0	0	480	11	2395	11	2875	0.38	0	0	1	544	10	2729	11	3273	0.34	0
chr1	33332501	33333500	0	0	1	524	2	2604	3	3128	0.1	0	0	1	684	12	3730	13	4414	0.29	0	0	2	340	45	1722	47	2062	2.28	0.89	0	0	0	480	11	2395	11	2875	0.38	0	0	1	544	10	2729	11	3273	0.34	0
chr1	33332501	33333500	0	0	1	524	2	2604	3	3128	0.1	0	0	1	684	12	3730	13	4414	0.29	0	0	2	340	45	1722	47	2062	2.28	0.89	0	0	0	480	11	2395	11	2875	0.38	0	0	1	544	10	2729	11	3273	0.34	0
chr1	33548501	33549500	4	480	0	426	2	928	6	1834	0.33	1	194	0	145	1	631	2	970	0.21	2	613	0	513	4	1060	6	2186	0.27	0.27	3	310	4	249	4	523	11	1082	1.02	3	219	2	186	2	535	7	940	0.74	9
chr1	33548501	33549500	4	480	0	426	2	928	6	1834	0.33	1	194	0	145	1	631	2	970	0.21	2	613	0	513	4	1060	6	2186	0.27	0.27	3	310	4	249	4	523	11	1082	1.02	3	219	2	186	2	535	7	940	0.74	9
chr1	33548501	33549500	4	480	0	426	2	928	6	1834	0.33	1	194	0	145	1	631	2	970	0.21	2	613	0	513	4	1060	6	2186	0.27	0.27	3	310	4	249	4	523	11	1082	1.02	3	219	2	186	2	535	7	940	0.74	9
chr1	33548501	33549500	4	480	0	426	2	928	6	1834	0.33	1	194	0	145	1	631	2	970	0.21	2	613	0	513	4	1060	6	2186	0.27	0.27	3	310	4	249	4	523	11	1082	1.02	3	219	2	186	2	535	7	940	0.74	9
chr1	33549001	33550000	1	377	1	377	1	699	3	1453	0.21	1	231	0	200	0	349	1	780	0.13	2	476	0	426	3	832	5	1734	0.29	0.21	5	442	5	450	0	758	10	1650	0.61	5	277	1	263	1	524	7	1064	0.66	13
chr1	33549001	33550000	1	377	1	377	1	699	3	1453	0.21	1	231	0	200	0	349	1	780	0.13	2	476	0	426	3	832	5	1734	0.29	0.21	5	442	5	450	0	758	10	1650	0.61	5	277	1	263	1	524	7	1064	0.66	13
chr1	33549001	33550000	1	377	1	377	1	699	3	1453	0.21	1	231	0	200	0	349	1	780	0.13	2	476	0	426	3	832	5	1734	0.29	0.21	5	442	5	450	0	758	10	1650	0.61	5	277	1	263	1	524	7	1064	0.66	13
chr1	33549501	33550500	373	973	12	2180	11	2913	396	6066	6.53	190	576	2	1149	6	1498	198	3223	6.14	473	1237	15	2645	11	3546	499	7428	6.72	6.46333	368	995	10	2193	5	3049	383	6237	6.14	373	965	12	2014	9	2710	394	5689	6.93	79
chr1	33549501	33550500	373	973	12	2180	11	2913	396	6066	6.53	190	576	2	1149	6	1498	198	3223	6.14	473	1237	15	2645	11	3546	499	7428	6.72	6.46333	368	995	10	2193	5	3049	383	6237	6.14	373	965	12	2014	9	2710	394	5689	6.93	79
chr1	33609501	33610500	3	6	0	18	2	62	5	86	5.81	0	3	0	9	0	31	0	43	0	0	2	0	6	0	21	0	29	0	1.93667	0	2	0	6	0	21	0	29	0	0	2	0	6	0	21	0	29	0	0
chr1	33609501	33610500	3	6	0	18	2	62	5	86	5.81	0	3	0	9	0	31	0	43	0	0	2	0	6	0	21	0	29	0	1.93667	0	2	0	6	0	21	0	29	0	0	2	0	6	0	21	0	29	0	0
chr1	33867001	33868000	271	306	2	332	3	786	276	1424	19.38	295	356	3	397	0	836	298	1589	18.75	122	154	0	176	0	352	122	682	17.89	18.6733	237	301	0	330	2	708	239	1339	17.85	289	401	1	444	2	960	292	1805	16.18	304
chr1	33867001	33868000	271	306	2	332	3	786	276	1424	19.38	295	356	3	397	0	836	298	1589	18.75	122	154	0	176	0	352	122	682	17.89	18.6733	237	301	0	330	2	708	239	1339	17.85	289	401	1	444	2	960	292	1805	16.18	304
chr1	33867501	33868500	285	321	8	1356	15	5921	308	7598	4.05	304	368	5	926	14	3526	323	4820	6.7	122	154	0	564	6	2331	128	3049	4.2	4.98333	250	315	1	767	9	2823	260	3905	6.66	301	415	8	1393	30	5750	339	7558	4.49	314
chr1	33867501	33868500	285	321	8	1356	15	5921	308	7598	4.05	304	368	5	926	14	3526	323	4820	6.7	122	154	0	564	6	2331	128	3049	4.2	4.98333	250	315	1	767	9	2823	260	3905	6.66	301	415	8	1393	30	5750	339	7558	4.49	314
chr1	33868001	33869000	14	15	6	1024	12	5135	32	6174	0.52	9	12	2	529	14	2690	25	3231	0.77	0	0	0	388	6	1979	6	2367	0.25	0.513333	15	16	1	445	7	2130	23	2591	0.89	12	14	7	949	28	4790	47	5753	0.82	10
chr1	33868001	33869000	14	15	6	1024	12	5135	32	6174	0.52	9	12	2	529	14	2690	25	3231	0.77	0	0	0	388	6	1979	6	2367	0.25	0.513333	15	16	1	445	7	2130	23	2591	0.89	12	14	7	949	28	4790	47	5753	0.82	10
chr1	33912001	33913000	0	0	0	66	0	198	0	264	0	0	0	0	84	0	252	0	336	0	0	0	0	50	0	150	0	200	0	0	0	0	1	94	3	282	4	376	1.06	0	0	0	66	0	198	0	264	0	0
chr1	33912001	33913000	0	0	0	66	0	198	0	264	0	0	0	0	84	0	252	0	336	0	0	0	0	50	0	150	0	200	0	0	0	0	1	94	3	282	4	376	1.06	0	0	0	66	0	198	0	264	0	0
chr1	33935501	33936500	435	723	4	1448	16	5927	455	8098	5.62	316	584	0	1161	21	4710	337	6455	5.22	528	863	6	1719	27	7126	561	9708	5.78	5.54	516	966	10	1931	48	7770	574	10667	5.38	398	796	5	1584	24	6419	427	8799	4.85	77
chr1	33935501	33936500	435	723	4	1448	16	5927	455	8098	5.62	316	584	0	1161	21	4710	337	6455	5.22	528	863	6	1719	27	7126	561	9708	5.78	5.54	516	966	10	1931	48	7770	574	10667	5.38	398	796	5	1584	24	6419	427	8799	4.85	77
chr1	33936001	33937000	435	723	4	1449	16	5928	455	8100	5.62	316	584	0	1161	21	4710	337	6455	5.22	530	865	6	1723	27	7146	563	9734	5.78	5.54	516	966	10	1931	48	7770	574	10667	5.38	398	796	5	1584	24	6419	427	8799	4.85	81
chr1	33936001	33937000	435	723	4	1449	16	5928	455	8100	5.62	316	584	0	1161	21	4710	337	6455	5.22	530	865	6	1723	27	7146	563	9734	5.78	5.54	516	966	10	1931	48	7770	574	10667	5.38	398	796	5	1584	24	6419	427	8799	4.85	81
chr1	33938001	33939000	112	149	2	598	14	1743	128	2490	5.14	243	310	8	1194	14	3059	265	4563	5.81	76	109	1	402	5	1077	82	1588	5.16	5.37	141	190	1	797	13	2381	155	3368	4.6	169	224	5	959	7	2480	181	3663	4.94	203
chr1	33938001	33939000	112	149	2	598	14	1743	128	2490	5.14	243	310	8	1194	14	3059	265	4563	5.81	76	109	1	402	5	1077	82	1588	5.16	5.37	141	190	1	797	13	2381	155	3368	4.6	169	224	5	959	7	2480	181	3663	4.94	203
chr1	33939001	33940000	65	84	2	463	2	999	69	1546	4.46	129	249	5	1362	13	3147	147	4758	3.09	58	90	1	503	2	1111	61	1704	3.58	3.71	115	165	8	910	7	1945	130	3020	4.3	133	173	0	970	11	2048	144	3191	4.51	54
chr1	33939001	33940000	65	84	2	463	2	999	69	1546	4.46	129	249	5	1362	13	3147	147	4758	3.09	58	90	1	503	2	1111	61	1704	3.58	3.71	115	165	8	910	7	1945	130	3020	4.3	133	173	0	970	11	2048	144	3191	4.51	54
chr1	33939501	33940500	65	84	2	463	2	999	69	1546	4.46	129	249	5	1362	13	3147	147	4758	3.09	58	90	1	503	2	1111	61	1704	3.58	3.71	115	165	8	910	7	1945	130	3020	4.3	133	173	0	970	11	2048	144	3191	4.51	52
chr1	33939501	33940500	65	84	2	463	2	999	69	1546	4.46	129	249	5	1362	13	3147	147	4758	3.09	58	90	1	503	2	1111	61	1704	3.58	3.71	115	165	8	910	7	1945	130	3020	4.3	133	173	0	970	11	2048	144	3191	4.51	52
chr1	34119001	34120000	192	551	4	491	6	1203	202	2245	9	750	1036	3	918	8	2319	761	4273	17.81	1558	2156	7	1915	23	4768	1588	8839	17.97	14.9267	1238	1884	8	1660	19	4196	1265	7740	16.34	203	608	2	536	3	1336	208	2480	8.39	35
chr1	34119001	34120000	192	551	4	491	6	1203	202	2245	9	750	1036	3	918	8	2319	761	4273	17.81	1558	2156	7	1915	23	4768	1588	8839	17.97	14.9267	1238	1884	8	1660	19	4196	1265	7740	16.34	203	608	2	536	3	1336	208	2480	8.39	35
chr1	34119501	34120500	192	551	4	491	6	1203	202	2245	9	750	1036	3	918	8	2319	761	4273	17.81	1558	2156	7	1915	23	4768	1588	8839	17.97	14.9267	1238	1884	8	1660	19	4197	1265	7741	16.34	203	608	2	536	3	1336	208	2480	8.39	35
chr1	34119501	34120500	192	551	4	491	6	1203	202	2245	9	750	1036	3	918	8	2319	761	4273	17.81	1558	2156	7	1915	23	4768	1588	8839	17.97	14.9267	1238	1884	8	1660	19	4197	1265	7741	16.34	203	608	2	536	3	1336	208	2480	8.39	35
chr1	34124501	34125500	82	335	0	78	1	361	83	774	10.72	346	413	0	137	0	432	346	982	35.23	831	1011	0	260	4	1024	835	2295	36.38	27.4433	616	772	9	216	2	637	627	1625	38.58	64	354	1	68	1	471	66	893	7.39	6
chr1	34124501	34125500	82	335	0	78	1	361	83	774	10.72	346	413	0	137	0	432	346	982	35.23	831	1011	0	260	4	1024	835	2295	36.38	27.4433	616	772	9	216	2	637	627	1625	38.58	64	354	1	68	1	471	66	893	7.39	6
chr1	34125001	34126000	143	429	0	437	3	1077	146	1943	7.51	364	433	4	386	1	1009	369	1828	20.19	996	1192	5	1164	15	2880	1016	5236	19.4	15.7	634	812	4	727	5	1777	643	3316	19.39	178	513	6	563	7	1427	191	2503	7.63	18
chr1	34125001	34126000	143	429	0	437	3	1077	146	1943	7.51	364	433	4	386	1	1009	369	1828	20.19	996	1192	5	1164	15	2880	1016	5236	19.4	15.7	634	812	4	727	5	1777	643	3316	19.39	178	513	6	563	7	1427	191	2503	7.63	18
chr1	34136501	34137500	314	374	4	458	4	991	322	1823	17.66	523	582	10	794	6	1657	539	3033	17.77	256	307	0	374	1	815	257	1496	17.18	17.5367	289	384	1	487	2	1007	292	1878	15.55	335	418	4	537	2	1124	341	2079	16.4	349
chr1	34136501	34137500	314	374	4	458	4	991	322	1823	17.66	523	582	10	794	6	1657	539	3033	17.77	256	307	0	374	1	815	257	1496	17.18	17.5367	289	384	1	487	2	1007	292	1878	15.55	335	418	4	537	2	1124	341	2079	16.4	349
chr1	34137001	34138000	478	529	9	718	7	1844	494	3091	15.98	1095	1223	13	1632	16	4356	1124	7211	15.59	374	462	4	603	7	1715	385	2780	13.85	15.14	487	615	3	819	8	2161	498	3595	13.85	594	700	8	950	5	2746	607	4396	13.81	632
chr1	34137001	34138000	478	529	9	718	7	1844	494	3091	15.98	1095	1223	13	1632	16	4356	1124	7211	15.59	374	462	4	603	7	1715	385	2780	13.85	15.14	487	615	3	819	8	2161	498	3595	13.85	594	700	8	950	5	2746	607	4396	13.81	632
chr1	34137501	34138500	199	226	5	332	5	1114	209	1672	12.5	606	679	3	897	10	2932	619	4508	13.73	168	213	4	311	7	1250	179	1774	10.09	12.1067	258	297	4	452	6	1588	268	2337	11.47	265	309	4	450	3	1758	272	2517	10.81	395
chr1	34137501	34138500	199	226	5	332	5	1114	209	1672	12.5	606	679	3	897	10	2932	619	4508	13.73	168	213	4	311	7	1250	179	1774	10.09	12.1067	258	297	4	452	6	1588	268	2337	11.47	265	309	4	450	3	1758	272	2517	10.81	395
chr1	34366001	34367000	112	198	3	1212	13	4074	128	5484	2.33	119	326	4	1721	26	7596	149	9643	1.55	39	171	9	1125	13	3536	61	4832	1.26	1.71333	80	205	6	1097	14	4736	100	6038	1.66	150	240	6	1398	22	5090	178	6728	2.65	66
chr1	34366001	34367000	112	198	3	1212	13	4074	128	5484	2.33	119	326	4	1721	26	7596	149	9643	1.55	39	171	9	1125	13	3536	61	4832	1.26	1.71333	80	205	6	1097	14	4736	100	6038	1.66	150	240	6	1398	22	5090	178	6728	2.65	66
chr1	34366501	34367500	112	198	2	522	8	2663	122	3383	3.61	119	326	1	894	20	5908	140	7128	1.96	39	171	1	516	5	2296	45	2983	1.51	2.36	80	205	3	563	11	3651	94	4419	2.13	150	240	1	634	16	3523	167	4397	3.8	66
chr1	34366501	34367500	112	198	2	522	8	2663	122	3383	3.61	119	326	1	894	20	5908	140	7128	1.96	39	171	1	516	5	2296	45	2983	1.51	2.36	80	205	3	563	11	3651	94	4419	2.13	150	240	1	634	16	3523	167	4397	3.8	66
chr1	34375001	34376000	2	107	0	47	1	43	3	197	1.52	0	74	0	40	0	36	0	150	0	2	417	0	220	0	202	2	839	0.24	0.586667	10	388	4	177	2	176	16	741	2.16	7	164	0	79	2	85	9	328	2.74	5
chr1	34375001	34376000	2	107	0	47	1	43	3	197	1.52	0	74	0	40	0	36	0	150	0	2	417	0	220	0	202	2	839	0.24	0.586667	10	388	4	177	2	176	16	741	2.16	7	164	0	79	2	85	9	328	2.74	5
chr1	34375001	34376000	2	107	0	47	1	43	3	197	1.52	0	74	0	40	0	36	0	150	0	2	417	0	220	0	202	2	839	0.24	0.586667	10	388	4	177	2	176	16	741	2.16	7	164	0	79	2	85	9	328	2.74	5
chr1	34375001	34376000	2	107	0	47	1	43	3	197	1.52	0	74	0	40	0	36	0	150	0	2	417	0	220	0	202	2	839	0.24	0.586667	10	388	4	177	2	176	16	741	2.16	7	164	0	79	2	85	9	328	2.74	5
chr1	34375001	34376000	2	107	0	47	1	43	3	197	1.52	0	74	0	40	0	36	0	150	0	2	417	0	220	0	202	2	839	0.24	0.586667	10	388	4	177	2	176	16	741	2.16	7	164	0	79	2	85	9	328	2.74	5
chr1	34375001	34376000	2	107	0	47	1	43	3	197	1.52	0	74	0	40	0	36	0	150	0	2	417	0	220	0	202	2	839	0.24	0.586667	10	388	4	177	2	176	16	741	2.16	7	164	0	79	2	85	9	328	2.74	5
chr1	34375501	34376500	6	216	1	168	2	288	9	672	1.34	0	80	0	46	0	38	0	164	0	2	532	1	360	1	480	4	1372	0.29	0.543333	10	472	4	274	2	330	16	1076	1.49	17	239	0	167	2	244	19	650	2.92	15
chr1	34375501	34376500	6	216	1	168	2	288	9	672	1.34	0	80	0	46	0	38	0	164	0	2	532	1	360	1	480	4	1372	0.29	0.543333	10	472	4	274	2	330	16	1076	1.49	17	239	0	167	2	244	19	650	2.92	15
chr1	34375501	34376500	6	216	1	168	2	288	9	672	1.34	0	80	0	46	0	38	0	164	0	2	532	1	360	1	480	4	1372	0.29	0.543333	10	472	4	274	2	330	16	1076	1.49	17	239	0	167	2	244	19	650	2.92	15
chr1	34375501	34376500	6	216	1	168	2	288	9	672	1.34	0	80	0	46	0	38	0	164	0	2	532	1	360	1	480	4	1372	0.29	0.543333	10	472	4	274	2	330	16	1076	1.49	17	239	0	167	2	244	19	650	2.92	15
chr1	34375501	34376500	6	216	1	168	2	288	9	672	1.34	0	80	0	46	0	38	0	164	0	2	532	1	360	1	480	4	1372	0.29	0.543333	10	472	4	274	2	330	16	1076	1.49	17	239	0	167	2	244	19	650	2.92	15
chr1	34375501	34376500	6	216	1	168	2	288	9	672	1.34	0	80	0	46	0	38	0	164	0	2	532	1	360	1	480	4	1372	0.29	0.543333	10	472	4	274	2	330	16	1076	1.49	17	239	0	167	2	244	19	650	2.92	15
chr1	34410001	34411000	1	37	1	444	1	592	3	1073	0.28	4	98	5	1208	12	1615	21	2921	0.72	0	32	6	417	2	577	8	1026	0.78	0.593333	0	41	5	548	0	755	5	1344	0.37	1	37	0	444	0	641	1	1122	0.09	1
chr1	34410001	34411000	1	37	1	444	1	592	3	1073	0.28	4	98	5	1208	12	1615	21	2921	0.72	0	32	6	417	2	577	8	1026	0.78	0.593333	0	41	5	548	0	755	5	1344	0.37	1	37	0	444	0	641	1	1122	0.09	1
chr1	34410501	34411500	1	37	1	444	1	592	3	1073	0.28	4	98	5	1208	12	1615	21	2921	0.72	0	32	6	417	2	577	8	1026	0.78	0.593333	0	41	5	548	0	755	5	1344	0.37	1	37	0	444	0	641	1	1122	0.09	1
chr1	34410501	34411500	1	37	1	444	1	592	3	1073	0.28	4	98	5	1208	12	1615	21	2921	0.72	0	32	6	417	2	577	8	1026	0.78	0.593333	0	41	5	548	0	755	5	1344	0.37	1	37	0	444	0	641	1	1122	0.09	1
chr1	34822501	34823500	0	7	0	39	0	105	0	151	0	0	14	0	44	0	102	0	160	0	2	15	0	62	0	182	2	259	0.77	0.256667	0	5	1	20	2	54	3	79	3.8	6	18	0	84	0	147	6	249	2.41	0
chr1	34822501	34823500	0	7	0	39	0	105	0	151	0	0	14	0	44	0	102	0	160	0	2	15	0	62	0	182	2	259	0.77	0.256667	0	5	1	20	2	54	3	79	3.8	6	18	0	84	0	147	6	249	2.41	0
chr1	34823001	34824000	0	9	0	31	0	115	0	155	0	0	15	0	54	0	169	0	238	0	0	15	0	49	0	192	0	256	0	0	0	6	1	22	3	74	4	102	3.92	0	12	0	36	2	96	2	144	1.39	0
chr1	34823001	34824000	0	9	0	31	0	115	0	155	0	0	15	0	54	0	169	0	238	0	0	15	0	49	0	192	0	256	0	0	0	6	1	22	3	74	4	102	3.92	0	12	0	36	2	96	2	144	1.39	0
chr1	34823501	34824500	0	2	0	4	0	32	0	38	0	0	1	0	15	0	77	0	93	0	0	4	0	8	0	54	0	66	0	0	0	1	0	2	1	20	1	23	4.35	0	0	0	0	2	24	2	24	8.33	0
chr1	34823501	34824500	0	2	0	4	0	32	0	38	0	0	1	0	15	0	77	0	93	0	0	4	0	8	0	54	0	66	0	0	0	1	0	2	1	20	1	23	4.35	0	0	0	0	2	24	2	24	8.33	0
chr1	34989001	34990000	0	39	1	97	0	203	1	339	0.29	0	54	3	128	1	191	4	373	1.07	0	60	0	152	2	354	2	566	0.35	0.57	0	63	0	155	0	305	0	523	0	0	36	0	92	0	224	0	352	0	0
chr1	34989001	34990000	0	39	1	97	0	203	1	339	0.29	0	54	3	128	1	191	4	373	1.07	0	60	0	152	2	354	2	566	0.35	0.57	0	63	0	155	0	305	0	523	0	0	36	0	92	0	224	0	352	0	0
chr1	34989001	34990000	0	39	1	97	0	203	1	339	0.29	0	54	3	128	1	191	4	373	1.07	0	60	0	152	2	354	2	566	0.35	0.57	0	63	0	155	0	305	0	523	0	0	36	0	92	0	224	0	352	0	0
chr1	34989001	34990000	0	39	1	97	0	203	1	339	0.29	0	54	3	128	1	191	4	373	1.07	0	60	0	152	2	354	2	566	0.35	0.57	0	63	0	155	0	305	0	523	0	0	36	0	92	0	224	0	352	0	0
chr1	35211501	35212500	273	335	6	956	15	3073	294	4364	6.74	190	263	6	971	12	3106	208	4340	4.79	297	361	2	1041	13	3217	312	4619	6.75	6.09333	259	344	4	1064	8	3213	271	4621	5.86	184	216	2	631	5	2243	191	3090	6.18	184
chr1	35211501	35212500	273	335	6	956	15	3073	294	4364	6.74	190	263	6	971	12	3106	208	4340	4.79	297	361	2	1041	13	3217	312	4619	6.75	6.09333	259	344	4	1064	8	3213	271	4621	5.86	184	216	2	631	5	2243	191	3090	6.18	184
chr1	35250501	35251500	8	10	0	42	0	50	8	102	7.84	5	5	0	32	0	73	5	110	4.55	10	10	1	43	0	70	11	123	8.94	7.11	0	0	0	52	1	87	1	139	0.72	0	0	1	32	0	45	1	77	1.3	5
chr1	35250501	35251500	8	10	0	42	0	50	8	102	7.84	5	5	0	32	0	73	5	110	4.55	10	10	1	43	0	70	11	123	8.94	7.11	0	0	0	52	1	87	1	139	0.72	0	0	1	32	0	45	1	77	1.3	5
chr1	35309001	35310000	67	124	1	22	1	501	69	647	10.66	42	71	0	55	2	319	44	445	9.89	65	131	1	11	0	529	66	671	9.84	10.13	71	120	0	33	4	498	75	651	11.52	76	106	0	22	3	434	79	562	14.06	8
chr1	35309001	35310000	67	124	1	22	1	501	69	647	10.66	42	71	0	55	2	319	44	445	9.89	65	131	1	11	0	529	66	671	9.84	10.13	71	120	0	33	4	498	75	651	11.52	76	106	0	22	3	434	79	562	14.06	8
chr1	35309501	35310500	178	348	5	1739	14	3600	197	5687	3.46	87	171	3	810	8	1693	98	2674	3.66	191	383	9	1860	11	3896	211	6139	3.44	3.52	210	332	6	1582	13	3341	229	5255	4.36	198	301	6	1499	8	3070	212	4870	4.35	21
chr1	35309501	35310500	178	348	5	1739	14	3600	197	5687	3.46	87	171	3	810	8	1693	98	2674	3.66	191	383	9	1860	11	3896	211	6139	3.44	3.52	210	332	6	1582	13	3341	229	5255	4.36	198	301	6	1499	8	3070	212	4870	4.35	21
chr1	35310001	35311000	111	224	4	1717	13	3099	128	5040	2.54	45	100	3	755	6	1374	54	2229	2.42	126	252	8	1849	11	3367	145	5468	2.65	2.53667	139	212	6	1549	9	2843	154	4604	3.34	122	195	6	1477	5	2636	133	4308	3.09	13
chr1	35310001	35311000	111	224	4	1717	13	3099	128	5040	2.54	45	100	3	755	6	1374	54	2229	2.42	126	252	8	1849	11	3367	145	5468	2.65	2.53667	139	212	6	1549	9	2843	154	4604	3.34	122	195	6	1477	5	2636	133	4308	3.09	13
chr1	35336001	35337000	2	3	2	109	4	806	8	918	0.87	0	0	0	100	3	680	3	780	0.38	0	0	0	27	0	199	0	226	0	0.416667	0	0	0	4	0	33	0	37	0	0	0	0	48	0	378	0	426	0	0
chr1	35336001	35337000	2	3	2	109	4	806	8	918	0.87	0	0	0	100	3	680	3	780	0.38	0	0	0	27	0	199	0	226	0	0.416667	0	0	0	4	0	33	0	37	0	0	0	0	48	0	378	0	426	0	0
chr1	35644501	35645500	143	165	3	198	4	717	150	1080	13.89	270	309	1	530	11	1807	282	2646	10.66	396	485	11	447	16	1647	423	2579	16.4	13.65	234	276	7	327	5	1144	246	1747	14.08	407	510	26	460	10	1640	443	2610	16.97	628
chr1	35644501	35645500	143	165	3	198	4	717	150	1080	13.89	270	309	1	530	11	1807	282	2646	10.66	396	485	11	447	16	1647	423	2579	16.4	13.65	234	276	7	327	5	1144	246	1747	14.08	407	510	26	460	10	1640	443	2610	16.97	628
chr1	35645001	35646000	154	178	3	114	2	408	159	700	22.71	456	518	5	739	6	1941	467	3198	14.6	497	601	10	553	11	1704	518	2858	18.12	18.4767	346	393	6	414	5	1249	357	2056	17.36	519	638	26	537	12	1665	557	2840	19.61	790
chr1	35645001	35646000	154	178	3	114	2	408	159	700	22.71	456	518	5	739	6	1941	467	3198	14.6	497	601	10	553	11	1704	518	2858	18.12	18.4767	346	393	6	414	5	1249	357	2056	17.36	519	638	26	537	12	1665	557	2840	19.61	790
chr1	35963001	35964000	1	62	0	227	2	470	3	759	0.4	6	33	0	119	1	241	7	393	1.78	8	84	0	300	2	691	10	1075	0.93	1.03667	6	35	0	138	0	320	6	493	1.22	13	54	0	169	0	347	13	570	2.28	35
chr1	35963001	35964000	1	62	0	227	2	470	3	759	0.4	6	33	0	119	1	241	7	393	1.78	8	84	0	300	2	691	10	1075	0.93	1.03667	6	35	0	138	0	320	6	493	1.22	13	54	0	169	0	347	13	570	2.28	35
chr1	36022501	36023500	1685	2185	12	3740	32	8930	1729	14855	11.64	1221	1556	9	2596	21	6082	1251	10234	12.22	1932	2507	35	4298	27	10371	1994	17176	11.61	11.8233	2281	2781	21	4747	31	11406	2333	18934	12.32	1828	2239	20	3841	35	9177	1883	15257	12.34	498
chr1	36022501	36023500	1685	2185	12	3740	32	8930	1729	14855	11.64	1221	1556	9	2596	21	6082	1251	10234	12.22	1932	2507	35	4298	27	10371	1994	17176	11.61	11.8233	2281	2781	21	4747	31	11406	2333	18934	12.32	1828	2239	20	3841	35	9177	1883	15257	12.34	498
chr1	36023001	36024000	1499	1975	12	3499	29	8213	1540	13687	11.25	962	1268	8	2252	18	5028	988	8548	11.56	1765	2318	35	4086	27	9756	1827	16160	11.31	11.3733	2092	2569	20	4508	31	10734	2143	17811	12.03	1667	2051	20	3617	32	8521	1719	14189	12.12	185
chr1	36023001	36024000	1499	1975	12	3499	29	8213	1540	13687	11.25	962	1268	8	2252	18	5028	988	8548	11.56	1765	2318	35	4086	27	9756	1827	16160	11.31	11.3733	2092	2569	20	4508	31	10734	2143	17811	12.03	1667	2051	20	3617	32	8521	1719	14189	12.12	185
chr1	36303501	36304500	188	366	0	277	7	1156	195	1799	10.84	194	411	0	308	3	1371	197	2090	9.43	335	488	4	366	8	1552	347	2406	14.42	11.5633	304	452	0	345	4	1420	308	2217	13.89	255	409	0	309	5	1299	260	2017	12.89	38
chr1	36303501	36304500	188	366	0	277	7	1156	195	1799	10.84	194	411	0	308	3	1371	197	2090	9.43	335	488	4	366	8	1552	347	2406	14.42	11.5633	304	452	0	345	4	1420	308	2217	13.89	255	409	0	309	5	1299	260	2017	12.89	38
chr1	36304001	36305000	218	414	0	287	9	1321	227	2022	11.23	231	464	0	313	4	1570	235	2347	10.01	386	550	4	367	8	1746	398	2663	14.95	12.0633	351	508	0	352	4	1596	355	2456	14.45	290	461	0	319	5	1485	295	2265	13.02	45
chr1	36304001	36305000	218	414	0	287	9	1321	227	2022	11.23	231	464	0	313	4	1570	235	2347	10.01	386	550	4	367	8	1746	398	2663	14.95	12.0633	351	508	0	352	4	1596	355	2456	14.45	290	461	0	319	5	1485	295	2265	13.02	45
chr1	36753501	36754500	39	42	3	212	2	738	44	992	4.44	71	82	7	344	6	1263	84	1689	4.97	29	38	3	299	4	907	36	1244	2.89	4.1	13	14	3	96	1	300	17	410	4.15	36	42	1	245	3	826	40	1113	3.59	52
chr1	36753501	36754500	39	42	3	212	2	738	44	992	4.44	71	82	7	344	6	1263	84	1689	4.97	29	38	3	299	4	907	36	1244	2.89	4.1	13	14	3	96	1	300	17	410	4.15	36	42	1	245	3	826	40	1113	3.59	52
chr1	36757501	36758500	4	22	0	57	2	331	6	410	1.46	28	61	1	162	2	790	31	1013	3.06	0	23	0	55	0	342	0	420	0	1.50667	4	19	0	52	1	307	5	378	1.32	28	46	0	143	4	539	32	728	4.4	63
chr1	36757501	36758500	4	22	0	57	2	331	6	410	1.46	28	61	1	162	2	790	31	1013	3.06	0	23	0	55	0	342	0	420	0	1.50667	4	19	0	52	1	307	5	378	1.32	28	46	0	143	4	539	32	728	4.4	63
chr1	36843501	36844500	49	58	2	204	7	615	58	877	6.61	146	164	2	444	7	1406	155	2014	7.7	45	51	2	152	2	493	49	696	7.04	7.11667	45	48	0	188	2	571	47	807	5.82	57	70	1	220	1	685	59	975	6.05	153
chr1	36843501	36844500	49	58	2	204	7	615	58	877	6.61	146	164	2	444	7	1406	155	2014	7.7	45	51	2	152	2	493	49	696	7.04	7.11667	45	48	0	188	2	571	47	807	5.82	57	70	1	220	1	685	59	975	6.05	153
chr1	37002001	37003000	25	28	2	58	0	153	27	239	11.3	33	33	0	19	0	90	33	142	23.24	21	21	0	37	0	118	21	176	11.93	15.49	5	5	0	2	0	11	5	18	27.78	5	5	0	2	0	10	5	17	29.41	39
chr1	37002001	37003000	25	28	2	58	0	153	27	239	11.3	33	33	0	19	0	90	33	142	23.24	21	21	0	37	0	118	21	176	11.93	15.49	5	5	0	2	0	11	5	18	27.78	5	5	0	2	0	10	5	17	29.41	39
chr1	37161501	37162500	0	0	0	151	0	964	0	1115	0	0	0	0	121	2	801	2	922	0.22	0	0	0	117	1	665	1	782	0.13	0.116667	0	0	0	124	3	750	3	874	0.34	0	0	1	150	3	974	4	1124	0.36	0
chr1	37161501	37162500	0	0	0	151	0	964	0	1115	0	0	0	0	121	2	801	2	922	0.22	0	0	0	117	1	665	1	782	0.13	0.116667	0	0	0	124	3	750	3	874	0.34	0	0	1	150	3	974	4	1124	0.36	0
chr1	37258501	37259500	19	22	0	35	0	112	19	169	11.24	55	63	0	89	0	302	55	454	12.11	22	25	0	37	0	119	22	181	12.15	11.8333	56	57	0	80	1	186	57	323	17.65	30	31	0	46	0	126	30	203	14.78	144
chr1	37258501	37259500	19	22	0	35	0	112	19	169	11.24	55	63	0	89	0	302	55	454	12.11	22	25	0	37	0	119	22	181	12.15	11.8333	56	57	0	80	1	186	57	323	17.65	30	31	0	46	0	126	30	203	14.78	144
chr1	37296501	37297500	208	227	1	220	2	588	211	1035	20.39	325	346	6	361	4	948	335	1655	20.24	107	111	0	126	0	321	107	558	19.18	19.9367	184	191	0	221	1	614	185	1026	18.03	141	148	0	155	2	432	143	735	19.46	226
chr1	37296501	37297500	208	227	1	220	2	588	211	1035	20.39	325	346	6	361	4	948	335	1655	20.24	107	111	0	126	0	321	107	558	19.18	19.9367	184	191	0	221	1	614	185	1026	18.03	141	148	0	155	2	432	143	735	19.46	226
chr1	37354001	37355000	256	288	0	374	5	1422	261	2084	12.52	514	566	1	789	25	2754	540	4109	13.14	208	240	4	314	9	1145	221	1699	13.01	12.89	284	318	0	384	17	1449	301	2151	13.99	353	399	0	567	26	2177	379	3143	12.06	636
chr1	37354001	37355000	256	288	0	374	5	1422	261	2084	12.52	514	566	1	789	25	2754	540	4109	13.14	208	240	4	314	9	1145	221	1699	13.01	12.89	284	318	0	384	17	1449	301	2151	13.99	353	399	0	567	26	2177	379	3143	12.06	636
chr1	37354501	37355500	106	117	0	152	2	646	108	915	11.8	191	207	1	344	6	1171	198	1722	11.5	97	106	3	142	4	558	104	806	12.9	12.0667	79	92	0	116	5	485	84	693	12.12	130	151	0	259	5	918	135	1328	10.17	501
chr1	37354501	37355500	106	117	0	152	2	646	108	915	11.8	191	207	1	344	6	1171	198	1722	11.5	97	106	3	142	4	558	104	806	12.9	12.0667	79	92	0	116	5	485	84	693	12.12	130	151	0	259	5	918	135	1328	10.17	501
chr1	37356501	37357500	85	112	5	283	12	1054	102	1449	7.04	369	455	3	942	21	3253	393	4650	8.45	111	152	2	362	12	1405	125	1919	6.51	7.33333	100	139	2	320	12	1172	114	1631	6.99	127	171	2	359	11	1296	140	1826	7.67	192
chr1	37356501	37357500	85	112	5	283	12	1054	102	1449	7.04	369	455	3	942	21	3253	393	4650	8.45	111	152	2	362	12	1405	125	1919	6.51	7.33333	100	139	2	320	12	1172	114	1631	6.99	127	171	2	359	11	1296	140	1826	7.67	192
chr1	37357001	37358000	178	254	7	788	24	2139	209	3181	6.57	455	599	6	1585	26	4377	487	6561	7.42	197	296	3	930	19	2546	219	3772	5.81	6.6	175	257	3	809	20	2187	198	3253	6.09	182	264	3	714	14	1983	199	2961	6.72	480
chr1	37357001	37358000	178	254	7	788	24	2139	209	3181	6.57	455	599	6	1585	26	4377	487	6561	7.42	197	296	3	930	19	2546	219	3772	5.81	6.6	175	257	3	809	20	2187	198	3253	6.09	182	264	3	714	14	1983	199	2961	6.72	480
chr1	37408001	37409000	22	25	0	131	0	242	22	398	5.53	22	27	0	269	2	464	24	760	3.16	12	12	0	83	1	148	13	243	5.35	4.68	9	9	1	196	0	325	10	530	1.89	62	63	1	266	3	531	66	860	7.67	33
chr1	37408001	37409000	22	25	0	131	0	242	22	398	5.53	22	27	0	269	2	464	24	760	3.16	12	12	0	83	1	148	13	243	5.35	4.68	9	9	1	196	0	325	10	530	1.89	62	63	1	266	3	531	66	860	7.67	33
chr1	37411001	37412000	4	22	0	249	4	616	8	887	0.9	0	16	1	165	2	382	3	563	0.53	5	28	3	282	3	678	11	988	1.11	0.846667	0	17	0	202	0	489	0	708	0	1	16	1	171	2	423	4	610	0.66	4
chr1	37411001	37412000	4	22	0	249	4	616	8	887	0.9	0	16	1	165	2	382	3	563	0.53	5	28	3	282	3	678	11	988	1.11	0.846667	0	17	0	202	0	489	0	708	0	1	16	1	171	2	423	4	610	0.66	4
chr1	37583001	37584000	2	2	0	97	4	713	6	812	0.74	0	0	1	179	5	1159	6	1338	0.45	2	2	0	82	2	471	4	555	0.72	0.636667	1	1	0	128	2	782	3	911	0.33	0	0	1	178	1	1141	2	1319	0.15	2
chr1	37583001	37584000	2	2	0	97	4	713	6	812	0.74	0	0	1	179	5	1159	6	1338	0.45	2	2	0	82	2	471	4	555	0.72	0.636667	1	1	0	128	2	782	3	911	0.33	0	0	1	178	1	1141	2	1319	0.15	2
chr1	37583501	37584500	3	3	0	110	5	736	8	849	0.94	0	0	1	179	5	1159	6	1338	0.45	11	14	0	123	2	535	13	672	1.93	1.10667	2	2	0	142	2	805	4	949	0.42	0	0	1	178	1	1141	2	1319	0.15	3
chr1	37583501	37584500	3	3	0	110	5	736	8	849	0.94	0	0	1	179	5	1159	6	1338	0.45	11	14	0	123	2	535	13	672	1.93	1.10667	2	2	0	142	2	805	4	949	0.42	0	0	1	178	1	1141	2	1319	0.15	3
chr1	37728001	37729000	258	304	2	1107	13	3344	273	4755	5.74	168	195	4	719	5	2151	177	3065	5.77	170	193	0	666	10	1884	180	2743	6.56	6.02333	109	141	1	506	10	1446	120	2093	5.73	229	313	1	1265	13	3827	243	5405	4.5	61
chr1	37728001	37729000	258	304	2	1107	13	3344	273	4755	5.74	168	195	4	719	5	2151	177	3065	5.77	170	193	0	666	10	1884	180	2743	6.56	6.02333	109	141	1	506	10	1446	120	2093	5.73	229	313	1	1265	13	3827	243	5405	4.5	61
chr1	38270501	38271500	37	53	1	48	1	162	39	263	14.83	129	165	0	186	2	460	131	811	16.15	73	117	1	140	0	332	74	589	12.56	14.5133	90	155	0	196	0	445	90	796	11.31	48	149	0	235	0	362	48	746	6.43	57
chr1	38270501	38271500	37	53	1	48	1	162	39	263	14.83	129	165	0	186	2	460	131	811	16.15	73	117	1	140	0	332	74	589	12.56	14.5133	90	155	0	196	0	445	90	796	11.31	48	149	0	235	0	362	48	746	6.43	57
chr1	38298501	38299500	672	747	4	1043	19	5402	695	7192	9.66	619	681	3	1028	38	5093	660	6802	9.7	501	544	3	1078	13	4325	517	5947	8.69	9.35	689	734	6	1378	17	5828	712	7940	8.97	810	896	4	1455	19	6879	833	9230	9.02	141
chr1	38298501	38299500	672	747	4	1043	19	5402	695	7192	9.66	619	681	3	1028	38	5093	660	6802	9.7	501	544	3	1078	13	4325	517	5947	8.69	9.35	689	734	6	1378	17	5828	712	7940	8.97	810	896	4	1455	19	6879	833	9230	9.02	141
chr1	38339501	38340500	44	47	0	368	3	1148	47	1563	3.01	84	93	6	787	16	2492	106	3372	3.14	40	40	0	335	5	1065	45	1440	3.12	3.09	67	69	2	484	7	1517	76	2070	3.67	72	78	6	562	5	1737	83	2377	3.49	133
chr1	38339501	38340500	44	47	0	368	3	1148	47	1563	3.01	84	93	6	787	16	2492	106	3372	3.14	40	40	0	335	5	1065	45	1440	3.12	3.09	67	69	2	484	7	1517	76	2070	3.67	72	78	6	562	5	1737	83	2377	3.49	133
chr1	38690501	38691500	7	151	3	374	1	592	11	1117	0.98	2	98	0	219	0	362	2	679	0.29	1	146	1	380	4	567	6	1093	0.55	0.606667	12	126	1	345	5	554	18	1025	1.76	17	101	1	244	1	506	19	851	2.23	71
chr1	38690501	38691500	7	151	3	374	1	592	11	1117	0.98	2	98	0	219	0	362	2	679	0.29	1	146	1	380	4	567	6	1093	0.55	0.606667	12	126	1	345	5	554	18	1025	1.76	17	101	1	244	1	506	19	851	2.23	71
chr1	38691001	38692000	11	176	3	439	1	788	15	1403	1.07	2	101	0	241	0	414	2	756	0.26	3	165	1	452	4	764	8	1381	0.58	0.636667	21	156	1	449	5	841	27	1446	1.87	20	125	1	292	1	669	22	1086	2.03	93
chr1	38691001	38692000	11	176	3	439	1	788	15	1403	1.07	2	101	0	241	0	414	2	756	0.26	3	165	1	452	4	764	8	1381	0.58	0.636667	21	156	1	449	5	841	27	1446	1.87	20	125	1	292	1	669	22	1086	2.03	93
chr1	38941501	38942500	7	44	3	1059	12	2425	22	3528	0.62	35	83	10	2072	24	4741	69	6896	1	29	65	3	1353	16	2911	48	4329	1.11	0.91	45	71	11	1573	8	3455	64	5099	1.26	47	87	4	1906	22	4184	73	6177	1.18	11
chr1	38941501	38942500	7	44	3	1059	12	2425	22	3528	0.62	35	83	10	2072	24	4741	69	6896	1	29	65	3	1353	16	2911	48	4329	1.11	0.91	45	71	11	1573	8	3455	64	5099	1.26	47	87	4	1906	22	4184	73	6177	1.18	11
chr1	38955001	38956000	6	35	0	105	0	112	6	252	2.38	7	29	0	90	1	96	8	215	3.72	18	61	0	132	2	229	20	422	4.74	3.61333	7	52	6	140	6	172	19	364	5.22	4	50	0	150	0	160	4	360	1.11	13
chr1	38955001	38956000	6	35	0	105	0	112	6	252	2.38	7	29	0	90	1	96	8	215	3.72	18	61	0	132	2	229	20	422	4.74	3.61333	7	52	6	140	6	172	19	364	5.22	4	50	0	150	0	160	4	360	1.11	13
chr1	38955501	38956500	6	35	0	105	0	112	6	252	2.38	7	29	0	90	1	96	8	215	3.72	18	61	0	117	2	192	20	370	5.41	3.83667	7	52	6	137	6	163	19	352	5.4	4	50	0	150	0	160	4	360	1.11	13
chr1	38955501	38956500	6	35	0	105	0	112	6	252	2.38	7	29	0	90	1	96	8	215	3.72	18	61	0	117	2	192	20	370	5.41	3.83667	7	52	6	137	6	163	19	352	5.4	4	50	0	150	0	160	4	360	1.11	13
chr1	38956501	38957500	3	5	0	194	0	380	3	579	0.52	0	0	0	299	2	540	2	839	0.24	0	0	1	336	0	750	1	1086	0.09	0.283333	0	0	0	179	3	314	3	493	0.61	5	5	0	115	5	238	10	358	2.79	0
chr1	38956501	38957500	3	5	0	194	0	380	3	579	0.52	0	0	0	299	2	540	2	839	0.24	0	0	1	336	0	750	1	1086	0.09	0.283333	0	0	0	179	3	314	3	493	0.61	5	5	0	115	5	238	10	358	2.79	0
chr1	39118001	39119000	1	17	0	88	0	340	1	445	0.22	4	20	0	96	1	313	5	429	1.17	2	14	0	68	0	247	2	329	0.61	0.666667	7	24	3	122	0	395	10	541	1.85	0	3	0	18	0	59	0	80	0	19
chr1	39118001	39119000	1	17	0	88	0	340	1	445	0.22	4	20	0	96	1	313	5	429	1.17	2	14	0	68	0	247	2	329	0.61	0.666667	7	24	3	122	0	395	10	541	1.85	0	3	0	18	0	59	0	80	0	19
chr1	39118501	39119500	1	17	0	79	0	286	1	382	0.26	3	12	0	76	1	253	4	341	1.17	1	10	0	55	0	190	1	255	0.39	0.606667	7	19	3	105	0	348	10	472	2.12	0	3	0	16	0	53	0	72	0	19
chr1	39118501	39119500	1	17	0	79	0	286	1	382	0.26	3	12	0	76	1	253	4	341	1.17	1	10	0	55	0	190	1	255	0.39	0.606667	7	19	3	105	0	348	10	472	2.12	0	3	0	16	0	53	0	72	0	19
chr1	39274501	39275500	14	42	0	91	1	237	15	370	4.05	26	66	1	132	0	327	27	525	5.14	12	40	1	86	0	227	13	353	3.68	4.29	26	68	0	136	2	340	28	544	5.15	38	73	1	146	1	365	40	584	6.85	25
chr1	39274501	39275500	14	42	0	91	1	237	15	370	4.05	26	66	1	132	0	327	27	525	5.14	12	40	1	86	0	227	13	353	3.68	4.29	26	68	0	136	2	340	28	544	5.15	38	73	1	146	1	365	40	584	6.85	25
chr1	39275001	39276000	62	163	3	646	5	1315	70	2124	3.3	97	261	2	1039	8	2059	107	3359	3.19	48	156	3	617	7	1231	58	2004	2.89	3.12667	95	272	3	1068	8	2107	106	3447	3.08	137	292	9	1149	3	2256	149	3697	4.03	88
chr1	39275001	39276000	62	163	3	646	5	1315	70	2124	3.3	97	261	2	1039	8	2059	107	3359	3.19	48	156	3	617	7	1231	58	2004	2.89	3.12667	95	272	3	1068	8	2107	106	3447	3.08	137	292	9	1149	3	2256	149	3697	4.03	88
chr1	39289501	39290500	0	6	0	90	0	215	0	311	0	7	13	0	222	0	545	7	780	0.9	2	10	1	150	2	374	5	534	0.94	0.613333	8	9	2	135	0	335	10	479	2.09	3	7	2	102	2	259	7	368	1.9	21
chr1	39289501	39290500	0	6	0	90	0	215	0	311	0	7	13	0	222	0	545	7	780	0.9	2	10	1	150	2	374	5	534	0.94	0.613333	8	9	2	135	0	335	10	479	2.09	3	7	2	102	2	259	7	368	1.9	21
chr1	39290001	39291000	0	6	0	114	0	229	0	349	0	7	13	0	282	0	608	7	903	0.78	2	10	1	190	2	424	5	624	0.8	0.526667	8	9	2	171	0	376	10	556	1.8	3	7	2	130	2	290	7	427	1.64	21
chr1	39290001	39291000	0	6	0	114	0	229	0	349	0	7	13	0	282	0	608	7	903	0.78	2	10	1	190	2	424	5	624	0.8	0.526667	8	9	2	171	0	376	10	556	1.8	3	7	2	130	2	290	7	427	1.64	21
chr1	39549001	39550000	0	13	0	34	0	51	0	98	0	0	20	0	53	0	91	0	164	0	0	53	0	143	0	212	0	408	0	0	0	23	0	73	0	67	0	163	0	0	13	0	36	1	53	1	102	0.98	5
chr1	39549001	39550000	0	13	0	34	0	51	0	98	0	0	20	0	53	0	91	0	164	0	0	53	0	143	0	212	0	408	0	0	0	23	0	73	0	67	0	163	0	0	13	0	36	1	53	1	102	0.98	5
chr1	40044001	40045000	438	460	8	487	15	3889	461	4836	9.53	99	204	5	229	10	1676	114	2109	5.41	224	468	10	468	12	4107	246	5043	4.88	6.60667	179	320	9	321	17	2813	205	3454	5.94	323	346	5	361	14	2971	342	3678	9.3	39
chr1	40044001	40045000	438	460	8	487	15	3889	461	4836	9.53	99	204	5	229	10	1676	114	2109	5.41	224	468	10	468	12	4107	246	5043	4.88	6.60667	179	320	9	321	17	2813	205	3454	5.94	323	346	5	361	14	2971	342	3678	9.3	39
chr1	40314501	40315500	16	16	1	64	8	348	25	428	5.84	81	84	7	334	27	1727	115	2145	5.36	37	38	3	152	15	797	55	987	5.57	5.59	21	26	0	104	2	480	23	610	3.77	49	52	0	207	5	998	54	1257	4.3	51
chr1	40314501	40315500	16	16	1	64	8	348	25	428	5.84	81	84	7	334	27	1727	115	2145	5.36	37	38	3	152	15	797	55	987	5.57	5.59	21	26	0	104	2	480	23	610	3.77	49	52	0	207	5	998	54	1257	4.3	51
chr1	40315001	40316000	16	16	1	64	8	348	25	428	5.84	81	84	7	334	27	1727	115	2145	5.36	37	38	3	152	15	797	55	987	5.57	5.59	21	26	0	104	2	480	23	610	3.77	49	52	0	207	5	998	54	1257	4.3	51
chr1	40315001	40316000	16	16	1	64	8	348	25	428	5.84	81	84	7	334	27	1727	115	2145	5.36	37	38	3	152	15	797	55	987	5.57	5.59	21	26	0	104	2	480	23	610	3.77	49	52	0	207	5	998	54	1257	4.3	51
chr1	40384501	40385500	0	0	2	338	9	890	11	1228	0.9	0	0	0	406	6	1156	6	1562	0.38	0	0	0	340	6	894	6	1234	0.49	0.59	0	0	0	405	3	1083	3	1488	0.2	0	0	0	483	5	1287	5	1770	0.28	0
chr1	40384501	40385500	0	0	2	338	9	890	11	1228	0.9	0	0	0	406	6	1156	6	1562	0.38	0	0	0	340	6	894	6	1234	0.49	0.59	0	0	0	405	3	1083	3	1488	0.2	0	0	0	483	5	1287	5	1770	0.28	0
chr1	40566501	40567500	65	101	1	103	4	344	70	548	12.77	168	244	3	227	2	765	173	1236	14	86	133	0	142	0	482	86	757	11.36	12.71	87	140	0	172	3	542	90	854	10.54	110	166	1	165	0	567	111	898	12.36	139
chr1	40566501	40567500	65	101	1	103	4	344	70	548	12.77	168	244	3	227	2	765	173	1236	14	86	133	0	142	0	482	86	757	11.36	12.71	87	140	0	172	3	542	90	854	10.54	110	166	1	165	0	567	111	898	12.36	139
chr1	40646001	40647000	0	20	0	170	4	410	4	600	0.67	1	23	2	211	3	508	6	742	0.81	1	12	0	104	0	254	1	370	0.27	0.583333	0	18	0	162	1	391	1	571	0.18	0	26	1	221	0	533	1	780	0.13	1
chr1	40646001	40647000	0	20	0	170	4	410	4	600	0.67	1	23	2	211	3	508	6	742	0.81	1	12	0	104	0	254	1	370	0.27	0.583333	0	18	0	162	1	391	1	571	0.18	0	26	1	221	0	533	1	780	0.13	1
chr1	40646501	40647500	0	20	0	170	4	410	4	600	0.67	1	23	2	211	3	508	6	742	0.81	1	12	0	104	0	254	1	370	0.27	0.583333	0	18	0	162	1	391	1	571	0.18	0	26	1	221	0	533	1	780	0.13	1
chr1	40646501	40647500	0	20	0	170	4	410	4	600	0.67	1	23	2	211	3	508	6	742	0.81	1	12	0	104	0	254	1	370	0.27	0.583333	0	18	0	162	1	391	1	571	0.18	0	26	1	221	0	533	1	780	0.13	1
chr1	40668001	40669000	5	7	0	10	0	70	5	87	5.75	0	0	0	0	2	84	2	84	2.38	0	0	0	0	0	30	0	30	0	2.71	0	0	0	0	0	54	0	54	0	0	0	0	0	0	45	0	45	0	0
chr1	40668001	40669000	5	7	0	10	0	70	5	87	5.75	0	0	0	0	2	84	2	84	2.38	0	0	0	0	0	30	0	30	0	2.71	0	0	0	0	0	54	0	54	0	0	0	0	0	0	45	0	45	0	0
chr1	40703501	40704500	974	2069	28	6026	37	11855	1039	19950	5.21	418	1021	23	3133	29	6460	470	10614	4.43	1306	2600	22	7124	36	13754	1364	23478	5.81	5.15	1139	2231	23	5952	37	11682	1199	19865	6.04	923	1957	28	5327	32	10417	983	17701	5.55	149
chr1	40703501	40704500	974	2069	28	6026	37	11855	1039	19950	5.21	418	1021	23	3133	29	6460	470	10614	4.43	1306	2600	22	7124	36	13754	1364	23478	5.81	5.15	1139	2231	23	5952	37	11682	1199	19865	6.04	923	1957	28	5327	32	10417	983	17701	5.55	149
chr1	40704001	40705000	139	772	18	4710	30	10666	187	16148	1.16	92	495	15	2624	25	5905	132	9024	1.46	156	826	11	5195	32	11669	199	17690	1.12	1.24667	134	703	18	4231	37	9493	189	14427	1.31	160	671	23	3898	27	8708	210	13277	1.58	37
chr1	40704001	40705000	139	772	18	4710	30	10666	187	16148	1.16	92	495	15	2624	25	5905	132	9024	1.46	156	826	11	5195	32	11669	199	17690	1.12	1.24667	134	703	18	4231	37	9493	189	14427	1.31	160	671	23	3898	27	8708	210	13277	1.58	37
chr1	40759001	40760000	11	12	1	165	3	390	15	567	2.65	52	61	25	891	12	1987	89	2939	3.03	14	17	8	242	0	551	22	810	2.72	2.8	25	30	11	427	2	958	38	1415	2.69	27	34	2	490	0	1111	29	1635	1.77	41
chr1	40759001	40760000	11	12	1	165	3	390	15	567	2.65	52	61	25	891	12	1987	89	2939	3.03	14	17	8	242	0	551	22	810	2.72	2.8	25	30	11	427	2	958	38	1415	2.69	27	34	2	490	0	1111	29	1635	1.77	41
chr1	40759501	40760500	11	12	3	217	3	500	17	729	2.33	52	61	26	1158	14	2545	92	3764	2.44	14	17	9	314	1	702	24	1033	2.32	2.36333	25	30	11	555	2	1225	38	1810	2.1	29	36	3	642	0	1446	32	2124	1.51	41
chr1	40759501	40760500	11	12	3	217	3	500	17	729	2.33	52	61	26	1158	14	2545	92	3764	2.44	14	17	9	314	1	702	24	1033	2.32	2.36333	25	30	11	555	2	1225	38	1810	2.1	29	36	3	642	0	1446	32	2124	1.51	41
chr1	40793501	40794500	4	125	0	337	6	869	10	1331	0.75	1	195	4	583	5	1501	10	2279	0.44	5	187	0	560	4	1573	9	2320	0.39	0.526667	9	148	0	397	4	1066	13	1611	0.81	12	122	3	379	5	989	20	1490	1.34	18
chr1	40793501	40794500	4	125	0	337	6	869	10	1331	0.75	1	195	4	583	5	1501	10	2279	0.44	5	187	0	560	4	1573	9	2320	0.39	0.526667	9	148	0	397	4	1066	13	1611	0.81	12	122	3	379	5	989	20	1490	1.34	18
chr1	40793501	40794500	4	125	0	337	6	869	10	1331	0.75	1	195	4	583	5	1501	10	2279	0.44	5	187	0	560	4	1573	9	2320	0.39	0.526667	9	148	0	397	4	1066	13	1611	0.81	12	122	3	379	5	989	20	1490	1.34	18
chr1	40796001	40797000	2	6	0	30	0	47	2	83	2.41	3	8	0	43	2	137	5	188	2.66	8	18	0	87	0	256	8	361	2.22	2.43	4	4	2	20	2	57	8	81	9.88	8	10	1	50	1	159	10	219	4.57	22
chr1	40796001	40797000	2	6	0	30	0	47	2	83	2.41	3	8	0	43	2	137	5	188	2.66	8	18	0	87	0	256	8	361	2.22	2.43	4	4	2	20	2	57	8	81	9.88	8	10	1	50	1	159	10	219	4.57	22
chr1	40796501	40797500	17	30	0	59	0	244	17	333	5.11	12	32	0	64	2	259	14	355	3.94	64	82	0	153	1	661	65	896	7.25	5.43333	20	20	2	37	4	158	26	215	12.09	45	50	1	91	9	392	55	533	10.32	151
chr1	40796501	40797500	17	30	0	59	0	244	17	333	5.11	12	32	0	64	2	259	14	355	3.94	64	82	0	153	1	661	65	896	7.25	5.43333	20	20	2	37	4	158	26	215	12.09	45	50	1	91	9	392	55	533	10.32	151
chr1	40797001	40798000	15	24	0	29	0	197	15	250	6	9	24	0	25	0	145	9	194	4.64	56	64	0	70	1	430	57	564	10.11	6.91667	16	16	0	17	2	101	18	134	13.43	37	40	0	41	8	233	45	314	14.33	129
chr1	40797001	40798000	15	24	0	29	0	197	15	250	6	9	24	0	25	0	145	9	194	4.64	56	64	0	70	1	430	57	564	10.11	6.91667	16	16	0	17	2	101	18	134	13.43	37	40	0	41	8	233	45	314	14.33	129
chr1	40799501	40800500	1	43	1	43	0	256	2	342	0.58	0	78	0	78	1	474	1	630	0.16	0	35	0	35	0	210	0	280	0	0.246667	4	47	0	54	0	306	4	407	0.98	6	73	0	78	1	470	7	621	1.13	12
chr1	40799501	40800500	1	43	1	43	0	256	2	342	0.58	0	78	0	78	1	474	1	630	0.16	0	35	0	35	0	210	0	280	0	0.246667	4	47	0	54	0	306	4	407	0.98	6	73	0	78	1	470	7	621	1.13	12
chr1	40800001	40801000	36	102	2	252	3	1166	41	1520	2.7	94	234	0	834	12	3379	106	4447	2.38	42	105	0	337	6	1370	48	1812	2.65	2.57667	47	105	0	256	5	1209	52	1570	3.31	91	189	6	583	9	2536	106	3308	3.2	70
chr1	40800001	40801000	36	102	2	252	3	1166	41	1520	2.7	94	234	0	834	12	3379	106	4447	2.38	42	105	0	337	6	1370	48	1812	2.65	2.57667	47	105	0	256	5	1209	52	1570	3.31	91	189	6	583	9	2536	106	3308	3.2	70
chr1	40814001	40815000	205	279	0	443	7	1254	212	1976	10.73	325	518	2	837	9	2288	336	3643	9.22	287	367	4	580	6	1658	297	2605	11.4	10.45	361	426	9	697	7	1875	377	2998	12.58	361	483	5	782	9	2129	375	3394	11.05	97
chr1	40814001	40815000	205	279	0	443	7	1254	212	1976	10.73	325	518	2	837	9	2288	336	3643	9.22	287	367	4	580	6	1658	297	2605	11.4	10.45	361	426	9	697	7	1875	377	2998	12.58	361	483	5	782	9	2129	375	3394	11.05	97
chr1	40814501	40815500	55	70	0	31	0	129	55	230	23.91	88	130	0	63	2	206	90	399	22.56	79	92	0	40	0	173	79	305	25.9	24.1233	96	108	0	53	4	162	100	323	30.96	108	122	0	59	3	195	111	376	29.52	30
chr1	40814501	40815500	55	70	0	31	0	129	55	230	23.91	88	130	0	63	2	206	90	399	22.56	79	92	0	40	0	173	79	305	25.9	24.1233	96	108	0	53	4	162	100	323	30.96	108	122	0	59	3	195	111	376	29.52	30
chr1	40945501	40946500	8	133	0	302	5	938	13	1373	0.95	7	227	2	475	6	2051	15	2753	0.54	8	145	3	349	5	911	16	1405	1.14	0.876667	4	160	2	347	4	1244	10	1751	0.57	20	153	1	346	3	1101	24	1600	1.5	46
chr1	40945501	40946500	8	133	0	302	5	938	13	1373	0.95	7	227	2	475	6	2051	15	2753	0.54	8	145	3	349	5	911	16	1405	1.14	0.876667	4	160	2	347	4	1244	10	1751	0.57	20	153	1	346	3	1101	24	1600	1.5	46
chr1	40945501	40946500	8	133	0	302	5	938	13	1373	0.95	7	227	2	475	6	2051	15	2753	0.54	8	145	3	349	5	911	16	1405	1.14	0.876667	4	160	2	347	4	1244	10	1751	0.57	20	153	1	346	3	1101	24	1600	1.5	46
chr1	40945501	40946500	8	133	0	302	5	938	13	1373	0.95	7	227	2	475	6	2051	15	2753	0.54	8	145	3	349	5	911	16	1405	1.14	0.876667	4	160	2	347	4	1244	10	1751	0.57	20	153	1	346	3	1101	24	1600	1.5	46
chr1	40945501	40946500	8	133	0	302	5	938	13	1373	0.95	7	227	2	475	6	2051	15	2753	0.54	8	145	3	349	5	911	16	1405	1.14	0.876667	4	160	2	347	4	1244	10	1751	0.57	20	153	1	346	3	1101	24	1600	1.5	46
chr1	40945501	40946500	8	133	0	302	5	938	13	1373	0.95	7	227	2	475	6	2051	15	2753	0.54	8	145	3	349	5	911	16	1405	1.14	0.876667	4	160	2	347	4	1244	10	1751	0.57	20	153	1	346	3	1101	24	1600	1.5	46
chr1	40946001	40947000	3	39	0	112	0	144	3	295	1.02	4	55	0	107	0	191	4	353	1.13	0	62	2	182	1	204	3	448	0.67	0.94	0	38	0	95	1	142	1	275	0.36	11	44	0	124	1	177	12	345	3.48	30
chr1	40946001	40947000	3	39	0	112	0	144	3	295	1.02	4	55	0	107	0	191	4	353	1.13	0	62	2	182	1	204	3	448	0.67	0.94	0	38	0	95	1	142	1	275	0.36	11	44	0	124	1	177	12	345	3.48	30
chr1	40946001	40947000	3	39	0	112	0	144	3	295	1.02	4	55	0	107	0	191	4	353	1.13	0	62	2	182	1	204	3	448	0.67	0.94	0	38	0	95	1	142	1	275	0.36	11	44	0	124	1	177	12	345	3.48	30
chr1	40946001	40947000	3	39	0	112	0	144	3	295	1.02	4	55	0	107	0	191	4	353	1.13	0	62	2	182	1	204	3	448	0.67	0.94	0	38	0	95	1	142	1	275	0.36	11	44	0	124	1	177	12	345	3.48	30
chr1	40977001	40978000	22	32	1	15	0	74	23	121	19.01	11	11	0	0	0	11	11	22	50	21	28	0	0	0	28	21	56	37.5	35.5033	8	10	0	0	0	12	8	22	36.36	22	31	0	23	0	91	22	145	15.17	3
chr1	40977001	40978000	22	32	1	15	0	74	23	121	19.01	11	11	0	0	0	11	11	22	50	21	28	0	0	0	28	21	56	37.5	35.5033	8	10	0	0	0	12	8	22	36.36	22	31	0	23	0	91	22	145	15.17	3
chr1	41494001	41495000	0	3	2	18	0	57	2	78	2.56	12	14	0	42	0	120	12	176	6.82	0	6	0	36	0	30	0	72	0	3.12667	0	4	0	24	0	20	0	48	0	0	4	0	24	0	41	0	69	0	0
chr1	41494001	41495000	0	3	2	18	0	57	2	78	2.56	12	14	0	42	0	120	12	176	6.82	0	6	0	36	0	30	0	72	0	3.12667	0	4	0	24	0	20	0	48	0	0	4	0	24	0	41	0	69	0	0
chr1	41494501	41495500	0	3	2	18	0	57	2	78	2.56	12	14	0	42	0	120	12	176	6.82	0	6	0	36	0	30	0	72	0	3.12667	0	4	0	24	0	20	0	48	0	0	4	0	24	0	41	0	69	0	0
chr1	41494501	41495500	0	3	2	18	0	57	2	78	2.56	12	14	0	42	0	120	12	176	6.82	0	6	0	36	0	30	0	72	0	3.12667	0	4	0	24	0	20	0	48	0	0	4	0	24	0	41	0	69	0	0
chr1	41569501	41570500	44	203	1	437	3	1216	48	1856	2.59	55	379	5	855	12	2351	72	3585	2.01	17	207	4	417	6	1120	27	1744	1.55	2.05	19	182	0	339	1	931	20	1452	1.38	16	184	0	424	2	1135	18	1743	1.03	16
chr1	41569501	41570500	44	203	1	437	3	1216	48	1856	2.59	55	379	5	855	12	2351	72	3585	2.01	17	207	4	417	6	1120	27	1744	1.55	2.05	19	182	0	339	1	931	20	1452	1.38	16	184	0	424	2	1135	18	1743	1.03	16
chr1	41570001	41571000	44	203	1	437	3	1216	48	1856	2.59	55	379	5	855	12	2351	72	3585	2.01	17	207	4	417	6	1120	27	1744	1.55	2.05	19	182	0	339	1	931	20	1452	1.38	16	184	0	424	2	1135	18	1743	1.03	16
chr1	41570001	41571000	44	203	1	437	3	1216	48	1856	2.59	55	379	5	855	12	2351	72	3585	2.01	17	207	4	417	6	1120	27	1744	1.55	2.05	19	182	0	339	1	931	20	1452	1.38	16	184	0	424	2	1135	18	1743	1.03	16
chr1	41778501	41779500	129	168	0	262	0	715	129	1145	11.27	91	130	0	212	0	546	91	888	10.25	69	96	0	149	1	416	70	661	10.59	10.7033	168	300	0	469	1	1238	169	2007	8.42	201	388	3	612	5	1608	209	2608	8.01	18
chr1	41778501	41779500	129	168	0	262	0	715	129	1145	11.27	91	130	0	212	0	546	91	888	10.25	69	96	0	149	1	416	70	661	10.59	10.7033	168	300	0	469	1	1238	169	2007	8.42	201	388	3	612	5	1608	209	2608	8.01	18
chr1	41779001	41780000	105	144	0	261	0	588	105	993	10.57	73	108	0	198	0	431	73	737	9.91	56	82	0	148	1	340	57	570	10	10.16	128	257	0	469	1	1024	129	1750	7.37	151	332	3	612	4	1331	158	2275	6.95	13
chr1	41779001	41780000	105	144	0	261	0	588	105	993	10.57	73	108	0	198	0	431	73	737	9.91	56	82	0	148	1	340	57	570	10	10.16	128	257	0	469	1	1024	129	1750	7.37	151	332	3	612	4	1331	158	2275	6.95	13
chr1	41791501	41792500	7	11	0	40	1	142	8	193	4.15	59	65	1	178	2	420	62	663	9.35	13	17	0	56	0	131	13	204	6.37	6.62333	2	2	0	16	0	31	2	49	4.08	1	4	0	26	1	141	2	171	1.17	38
chr1	41791501	41792500	7	11	0	40	1	142	8	193	4.15	59	65	1	178	2	420	62	663	9.35	13	17	0	56	0	131	13	204	6.37	6.62333	2	2	0	16	0	31	2	49	4.08	1	4	0	26	1	141	2	171	1.17	38
chr1	41792001	41793000	10	14	0	55	1	214	11	283	3.89	77	83	1	265	6	860	84	1208	6.95	18	22	0	81	2	261	20	364	5.49	5.44333	4	4	0	26	0	89	4	119	3.36	3	8	0	45	2	238	5	291	1.72	53
chr1	41792001	41793000	10	14	0	55	1	214	11	283	3.89	77	83	1	265	6	860	84	1208	6.95	18	22	0	81	2	261	20	364	5.49	5.44333	4	4	0	26	0	89	4	119	3.36	3	8	0	45	2	238	5	291	1.72	53
chr1	41867501	41868500	0	0	0	105	0	335	0	440	0	0	0	0	35	0	112	0	147	0	0	0	0	70	0	224	0	294	0	0	0	0	0	30	1	98	1	128	0.78	0	0	0	34	0	89	0	123	0	0
chr1	41867501	41868500	0	0	0	105	0	335	0	440	0	0	0	0	35	0	112	0	147	0	0	0	0	70	0	224	0	294	0	0	0	0	0	30	1	98	1	128	0.78	0	0	0	34	0	89	0	123	0	0
chr1	42031501	42032500	58	158	3	153	1	501	62	812	7.64	53	138	0	154	1	574	54	866	6.24	55	142	0	140	0	373	55	655	8.4	7.42667	72	155	0	155	2	390	74	700	10.57	82	180	0	175	0	467	82	822	9.98	9
chr1	42031501	42032500	58	158	3	153	1	501	62	812	7.64	53	138	0	154	1	574	54	866	6.24	55	142	0	140	0	373	55	655	8.4	7.42667	72	155	0	155	2	390	74	700	10.57	82	180	0	175	0	467	82	822	9.98	9
chr1	42779001	42780000	51	69	0	502	1	849	52	1420	3.66	57	105	3	816	2	1230	62	2151	2.88	72	96	2	632	0	1091	74	1819	4.07	3.53667	53	61	3	410	1	690	57	1161	4.91	66	91	1	536	3	852	70	1479	4.73	132
chr1	42779001	42780000	51	69	0	502	1	849	52	1420	3.66	57	105	3	816	2	1230	62	2151	2.88	72	96	2	632	0	1091	74	1819	4.07	3.53667	53	61	3	410	1	690	57	1161	4.91	66	91	1	536	3	852	70	1479	4.73	132
chr1	43345501	43346500	110	709	6	644	19	3652	135	5005	2.7	142	603	0	804	23	3734	165	5141	3.21	83	435	2	401	6	2252	91	3088	2.95	2.95333	84	700	13	710	14	3809	111	5219	2.13	88	773	5	795	20	4266	113	5834	1.94	37
chr1	43345501	43346500	110	709	6	644	19	3652	135	5005	2.7	142	603	0	804	23	3734	165	5141	3.21	83	435	2	401	6	2252	91	3088	2.95	2.95333	84	700	13	710	14	3809	111	5219	2.13	88	773	5	795	20	4266	113	5834	1.94	37
chr1	43345501	43346500	110	709	6	644	19	3652	135	5005	2.7	142	603	0	804	23	3734	165	5141	3.21	83	435	2	401	6	2252	91	3088	2.95	2.95333	84	700	13	710	14	3809	111	5219	2.13	88	773	5	795	20	4266	113	5834	1.94	37
chr1	43346001	43347000	109	704	6	586	18	3494	133	4784	2.78	136	581	0	528	16	3005	152	4114	3.69	82	431	0	351	6	2112	88	2894	3.04	3.17	78	689	13	577	12	3439	103	4705	2.19	84	759	5	623	18	3824	107	5206	2.06	31
chr1	43346001	43347000	109	704	6	586	18	3494	133	4784	2.78	136	581	0	528	16	3005	152	4114	3.69	82	431	0	351	6	2112	88	2894	3.04	3.17	78	689	13	577	12	3439	103	4705	2.19	84	759	5	623	18	3824	107	5206	2.06	31
chr1	43346001	43347000	109	704	6	586	18	3494	133	4784	2.78	136	581	0	528	16	3005	152	4114	3.69	82	431	0	351	6	2112	88	2894	3.04	3.17	78	689	13	577	12	3439	103	4705	2.19	84	759	5	623	18	3824	107	5206	2.06	31
chr1	43346001	43347000	109	704	6	586	18	3494	133	4784	2.78	136	581	0	528	16	3005	152	4114	3.69	82	431	0	351	6	2112	88	2894	3.04	3.17	78	689	13	577	12	3439	103	4705	2.19	84	759	5	623	18	3824	107	5206	2.06	31
chr1	43432501	43433500	9	32	2	38	0	122	11	192	5.73	16	56	3	70	5	201	24	327	7.34	20	49	0	42	0	240	20	331	6.04	6.37	6	23	0	30	0	91	6	144	4.17	1	13	0	15	0	51	1	79	1.27	15
chr1	43432501	43433500	9	32	2	38	0	122	11	192	5.73	16	56	3	70	5	201	24	327	7.34	20	49	0	42	0	240	20	331	6.04	6.37	6	23	0	30	0	91	6	144	4.17	1	13	0	15	0	51	1	79	1.27	15
chr1	43433001	43434000	9	32	2	38	0	122	11	192	5.73	16	56	3	70	5	201	24	327	7.34	20	49	0	42	0	240	20	331	6.04	6.37	6	23	0	30	0	91	6	144	4.17	1	13	0	15	0	51	1	79	1.27	15
chr1	43433001	43434000	9	32	2	38	0	122	11	192	5.73	16	56	3	70	5	201	24	327	7.34	20	49	0	42	0	240	20	331	6.04	6.37	6	23	0	30	0	91	6	144	4.17	1	13	0	15	0	51	1	79	1.27	15
chr1	43499501	43500500	12	16	0	64	0	172	12	252	4.76	12	14	0	68	2	176	14	258	5.43	4	4	0	15	0	60	4	79	5.06	5.08333	8	9	0	46	1	122	9	177	5.08	30	31	0	71	0	172	30	274	10.95	27
chr1	43499501	43500500	12	16	0	64	0	172	12	252	4.76	12	14	0	68	2	176	14	258	5.43	4	4	0	15	0	60	4	79	5.06	5.08333	8	9	0	46	1	122	9	177	5.08	30	31	0	71	0	172	30	274	10.95	27
chr1	43513501	43514500	0	0	0	91	1	114	1	205	0.49	6	6	0	142	0	227	6	375	1.6	0	0	1	87	0	81	1	168	0.6	0.896667	0	0	0	71	0	84	0	155	0	0	0	0	73	0	96	0	169	0	0
chr1	43513501	43514500	0	0	0	91	1	114	1	205	0.49	6	6	0	142	0	227	6	375	1.6	0	0	1	87	0	81	1	168	0.6	0.896667	0	0	0	71	0	84	0	155	0	0	0	0	73	0	96	0	169	0	0
chr1	43538001	43539000	29	112	0	278	1	858	30	1248	2.4	103	183	3	480	11	1517	117	2180	5.37	35	134	1	346	8	1005	44	1485	2.96	3.57667	38	91	2	229	5	679	45	999	4.5	55	131	1	330	2	992	58	1453	3.99	169
chr1	43538001	43539000	29	112	0	278	1	858	30	1248	2.4	103	183	3	480	11	1517	117	2180	5.37	35	134	1	346	8	1005	44	1485	2.96	3.57667	38	91	2	229	5	679	45	999	4.5	55	131	1	330	2	992	58	1453	3.99	169
chr1	43538501	43539500	25	90	0	224	1	681	26	995	2.61	67	116	3	315	8	954	78	1385	5.63	33	117	1	302	6	884	40	1303	3.07	3.77	36	87	2	218	5	660	43	965	4.46	49	107	1	272	2	818	52	1197	4.34	147
chr1	43538501	43539500	25	90	0	224	1	681	26	995	2.61	67	116	3	315	8	954	78	1385	5.63	33	117	1	302	6	884	40	1303	3.07	3.77	36	87	2	218	5	660	43	965	4.46	49	107	1	272	2	818	52	1197	4.34	147
chr1	43581501	43582500	10	22	6	80	0	136	16	238	6.72	5	9	0	28	1	62	6	99	6.06	0	10	0	32	0	42	0	84	0	4.26	0	10	0	34	0	54	0	98	0	5	15	0	51	0	107	5	173	2.89	0
chr1	43581501	43582500	10	22	6	80	0	136	16	238	6.72	5	9	0	28	1	62	6	99	6.06	0	10	0	32	0	42	0	84	0	4.26	0	10	0	34	0	54	0	98	0	5	15	0	51	0	107	5	173	2.89	0
chr1	43699501	43700500	779	1131	24	5077	26	5285	829	11493	7.21	598	758	12	3289	20	5900	630	9947	6.33	822	1109	14	4979	37	5154	873	11242	7.77	7.10333	1024	1371	36	6627	38	8905	1098	16903	6.5	749	997	26	4434	27	5916	802	11347	7.07	217
chr1	43699501	43700500	779	1131	24	5077	26	5285	829	11493	7.21	598	758	12	3289	20	5900	630	9947	6.33	822	1109	14	4979	37	5154	873	11242	7.77	7.10333	1024	1371	36	6627	38	8905	1098	16903	6.5	749	997	26	4434	27	5916	802	11347	7.07	217
chr1	43700001	43701000	700	1033	20	4679	19	3882	739	9594	7.7	328	459	9	2079	4	1665	341	4203	8.11	730	999	12	4543	27	3631	769	9173	8.38	8.06333	904	1241	29	6107	31	7077	964	14425	6.68	565	788	22	3592	13	2971	600	7351	8.16	68
chr1	43700001	43701000	700	1033	20	4679	19	3882	739	9594	7.7	328	459	9	2079	4	1665	341	4203	8.11	730	999	12	4543	27	3631	769	9173	8.38	8.06333	904	1241	29	6107	31	7077	964	14425	6.68	565	788	22	3592	13	2971	600	7351	8.16	68
chr1	43724001	43725000	207	302	2	1471	14	3819	223	5592	3.99	103	129	3	632	7	1625	113	2386	4.74	208	306	2	1485	31	3841	241	5632	4.28	4.33667	230	390	10	1921	19	5072	259	7383	3.51	96	214	6	1056	15	2740	117	4010	2.92	15
chr1	43724001	43725000	207	302	2	1471	14	3819	223	5592	3.99	103	129	3	632	7	1625	113	2386	4.74	208	306	2	1485	31	3841	241	5632	4.28	4.33667	230	390	10	1921	19	5072	259	7383	3.51	96	214	6	1056	15	2740	117	4010	2.92	15
chr1	43724501	43725500	212	306	4	756	1	782	217	1844	11.77	148	175	23	437	3	667	174	1279	13.6	214	312	3	764	7	791	224	1867	12	12.4567	239	401	7	1006	4	1075	250	2482	10.07	128	246	21	610	15	771	164	1627	10.08	32
chr1	43724501	43725500	212	306	4	756	1	782	217	1844	11.77	148	175	23	437	3	667	174	1279	13.6	214	312	3	764	7	791	224	1867	12	12.4567	239	401	7	1006	4	1075	250	2482	10.07	128	246	21	610	15	771	164	1627	10.08	32
chr1	43725001	43726000	11	12	3	39	0	96	14	147	9.52	92	94	20	322	3	858	115	1274	9.03	11	12	2	39	1	96	14	147	9.52	9.35667	23	25	5	91	2	247	30	363	8.26	64	66	21	215	40	576	125	857	14.59	34
chr1	43725001	43726000	11	12	3	39	0	96	14	147	9.52	92	94	20	322	3	858	115	1274	9.03	11	12	2	39	1	96	14	147	9.52	9.35667	23	25	5	91	2	247	30	363	8.26	64	66	21	215	40	576	125	857	14.59	34
chr1	43725001	43726000	11	12	3	39	0	96	14	147	9.52	92	94	20	322	3	858	115	1274	9.03	11	12	2	39	1	96	14	147	9.52	9.35667	23	25	5	91	2	247	30	363	8.26	64	66	21	215	40	576	125	857	14.59	34
chr1	43725001	43726000	11	12	3	39	0	96	14	147	9.52	92	94	20	322	3	858	115	1274	9.03	11	12	2	39	1	96	14	147	9.52	9.35667	23	25	5	91	2	247	30	363	8.26	64	66	21	215	40	576	125	857	14.59	34
chr1	43725001	43726000	11	12	3	39	0	96	14	147	9.52	92	94	20	322	3	858	115	1274	9.03	11	12	2	39	1	96	14	147	9.52	9.35667	23	25	5	91	2	247	30	363	8.26	64	66	21	215	40	576	125	857	14.59	34
chr1	43725501	43726500	5	6	0	24	0	54	5	84	5.95	46	47	0	227	0	584	46	858	5.36	5	6	0	24	0	54	5	84	5.95	5.75333	14	14	0	55	0	142	14	211	6.64	32	34	4	135	28	336	64	505	12.67	17
chr1	43725501	43726500	5	6	0	24	0	54	5	84	5.95	46	47	0	227	0	584	46	858	5.36	5	6	0	24	0	54	5	84	5.95	5.75333	14	14	0	55	0	142	14	211	6.64	32	34	4	135	28	336	64	505	12.67	17
chr1	43725501	43726500	5	6	0	24	0	54	5	84	5.95	46	47	0	227	0	584	46	858	5.36	5	6	0	24	0	54	5	84	5.95	5.75333	14	14	0	55	0	142	14	211	6.64	32	34	4	135	28	336	64	505	12.67	17
chr1	43725501	43726500	5	6	0	24	0	54	5	84	5.95	46	47	0	227	0	584	46	858	5.36	5	6	0	24	0	54	5	84	5.95	5.75333	14	14	0	55	0	142	14	211	6.64	32	34	4	135	28	336	64	505	12.67	17
chr1	43725501	43726500	5	6	0	24	0	54	5	84	5.95	46	47	0	227	0	584	46	858	5.36	5	6	0	24	0	54	5	84	5.95	5.75333	14	14	0	55	0	142	14	211	6.64	32	34	4	135	28	336	64	505	12.67	17
chr1	43813501	43814500	26	59	0	64	4	203	30	326	9.2	48	108	1	122	0	362	49	592	8.28	46	72	0	83	1	238	47	393	11.96	9.81333	25	36	0	39	0	129	25	204	12.25	20	72	0	82	1	242	21	396	5.3	99
chr1	43813501	43814500	26	59	0	64	4	203	30	326	9.2	48	108	1	122	0	362	49	592	8.28	46	72	0	83	1	238	47	393	11.96	9.81333	25	36	0	39	0	129	25	204	12.25	20	72	0	82	1	242	21	396	5.3	99
chr1	43826501	43827500	0	6	2	70	0	107	2	183	1.09	22	36	0	114	0	209	22	359	6.13	0	5	0	41	0	71	0	117	0	2.40667	20	24	0	59	0	124	20	207	9.66	15	20	1	80	0	136	16	236	6.78	11
chr1	43826501	43827500	0	6	2	70	0	107	2	183	1.09	22	36	0	114	0	209	22	359	6.13	0	5	0	41	0	71	0	117	0	2.40667	20	24	0	59	0	124	20	207	9.66	15	20	1	80	0	136	16	236	6.78	11
chr1	43827001	43828000	0	6	2	153	0	197	2	356	0.56	7	16	0	138	1	195	8	349	2.29	0	5	0	82	1	116	1	203	0.49	1.11333	9	10	0	51	0	87	9	148	6.08	7	10	1	127	0	169	8	306	2.61	3
chr1	43827001	43828000	0	6	2	153	0	197	2	356	0.56	7	16	0	138	1	195	8	349	2.29	0	5	0	82	1	116	1	203	0.49	1.11333	9	10	0	51	0	87	9	148	6.08	7	10	1	127	0	169	8	306	2.61	3
chr1	43829001	43830000	0	0	1	318	4	1277	5	1595	0.31	0	0	1	511	7	2049	8	2560	0.31	0	0	2	214	4	853	6	1067	0.56	0.393333	7	10	1	378	5	1484	13	1872	0.69	5	7	3	406	8	1551	16	1964	0.81	0
chr1	43829001	43830000	0	0	1	318	4	1277	5	1595	0.31	0	0	1	511	7	2049	8	2560	0.31	0	0	2	214	4	853	6	1067	0.56	0.393333	7	10	1	378	5	1484	13	1872	0.69	5	7	3	406	8	1551	16	1964	0.81	0
chr1	43849501	43850500	37	40	2	222	0	341	39	603	6.47	48	55	3	294	2	598	53	947	5.6	30	32	2	271	1	373	33	676	4.88	5.65	148	154	1	540	5	866	154	1560	9.87	63	69	3	313	3	528	69	910	7.58	82
chr1	43849501	43850500	37	40	2	222	0	341	39	603	6.47	48	55	3	294	2	598	53	947	5.6	30	32	2	271	1	373	33	676	4.88	5.65	148	154	1	540	5	866	154	1560	9.87	63	69	3	313	3	528	69	910	7.58	82
chr1	44003001	44004000	4	13	1	50	1	193	6	256	2.34	0	10	0	54	4	282	4	346	1.16	3	14	2	69	0	292	5	375	1.33	1.61	1	9	0	42	0	186	1	237	0.42	0	6	0	32	0	166	0	204	0	2
chr1	44003001	44004000	4	13	1	50	1	193	6	256	2.34	0	10	0	54	4	282	4	346	1.16	3	14	2	69	0	292	5	375	1.33	1.61	1	9	0	42	0	186	1	237	0.42	0	6	0	32	0	166	0	204	0	2
chr1	44003501	44004500	13	25	0	35	0	99	13	159	8.18	6	13	0	19	0	35	6	67	8.96	24	39	0	55	2	159	26	253	10.28	9.14	21	27	0	35	0	75	21	137	15.33	11	12	0	15	0	27	11	54	20.37	50
chr1	44003501	44004500	13	25	0	35	0	99	13	159	8.18	6	13	0	19	0	35	6	67	8.96	24	39	0	55	2	159	26	253	10.28	9.14	21	27	0	35	0	75	21	137	15.33	11	12	0	15	0	27	11	54	20.37	50
chr1	44004001	44005000	13	25	0	35	0	99	13	159	8.18	6	13	0	19	0	35	6	67	8.96	24	39	0	55	2	159	26	253	10.28	9.14	21	27	0	35	0	75	21	137	15.33	11	12	0	15	0	27	11	54	20.37	50
chr1	44004001	44005000	13	25	0	35	0	99	13	159	8.18	6	13	0	19	0	35	6	67	8.96	24	39	0	55	2	159	26	253	10.28	9.14	21	27	0	35	0	75	21	137	15.33	11	12	0	15	0	27	11	54	20.37	50
chr1	44014501	44015500	8	8	0	22	2	30	10	60	16.67	49	50	1	139	1	175	51	364	14.01	8	8	1	21	0	25	9	54	16.67	15.7833	8	8	0	24	0	101	8	133	6.02	33	37	0	110	0	134	33	281	11.74	28
chr1	44014501	44015500	8	8	0	22	2	30	10	60	16.67	49	50	1	139	1	175	51	364	14.01	8	8	1	21	0	25	9	54	16.67	15.7833	8	8	0	24	0	101	8	133	6.02	33	37	0	110	0	134	33	281	11.74	28
chr1	44015001	44016000	6	6	0	16	2	24	8	46	17.39	36	36	1	97	0	139	37	272	13.6	6	6	1	15	0	21	7	42	16.67	15.8867	4	4	0	16	0	89	4	109	3.67	25	27	0	80	0	110	25	217	11.52	20
chr1	44015001	44016000	6	6	0	16	2	24	8	46	17.39	36	36	1	97	0	139	37	272	13.6	6	6	1	15	0	21	7	42	16.67	15.8867	4	4	0	16	0	89	4	109	3.67	25	27	0	80	0	110	25	217	11.52	20
chr1	44031501	44032500	11	17	0	62	0	274	11	353	3.12	15	30	0	120	9	543	24	693	3.46	10	15	0	60	3	245	13	320	4.06	3.54667	0	11	0	50	0	196	0	257	0	4	16	0	63	3	261	7	340	2.06	4
chr1	44031501	44032500	11	17	0	62	0	274	11	353	3.12	15	30	0	120	9	543	24	693	3.46	10	15	0	60	3	245	13	320	4.06	3.54667	0	11	0	50	0	196	0	257	0	4	16	0	63	3	261	7	340	2.06	4
chr1	44032001	44033000	2	8	0	34	0	152	2	194	1.03	0	14	0	63	5	278	5	355	1.41	1	6	0	31	3	122	4	159	2.52	1.65333	0	11	0	50	0	196	0	257	0	0	12	0	53	3	220	3	285	1.05	1
chr1	44032001	44033000	2	8	0	34	0	152	2	194	1.03	0	14	0	63	5	278	5	355	1.41	1	6	0	31	3	122	4	159	2.52	1.65333	0	11	0	50	0	196	0	257	0	0	12	0	53	3	220	3	285	1.05	1
chr1	44037001	44038000	147	280	3	1007	43	3006	193	4293	4.5	239	414	4	1416	62	4148	305	5978	5.1	127	210	0	653	25	1936	152	2799	5.43	5.01	147	285	2	966	30	2969	179	4220	4.24	189	434	6	1587	53	4474	248	6495	3.82	247
chr1	44037001	44038000	147	280	3	1007	43	3006	193	4293	4.5	239	414	4	1416	62	4148	305	5978	5.1	127	210	0	653	25	1936	152	2799	5.43	5.01	147	285	2	966	30	2969	179	4220	4.24	189	434	6	1587	53	4474	248	6495	3.82	247
chr1	44037501	44038500	35	95	0	184	3	669	38	948	4.01	101	205	1	462	5	1440	107	2107	5.08	47	91	0	184	3	609	50	884	5.66	4.91667	40	91	0	160	1	656	41	907	4.52	51	199	0	460	0	1254	51	1913	2.67	81
chr1	44037501	44038500	35	95	0	184	3	669	38	948	4.01	101	205	1	462	5	1440	107	2107	5.08	47	91	0	184	3	609	50	884	5.66	4.91667	40	91	0	160	1	656	41	907	4.52	51	199	0	460	0	1254	51	1913	2.67	81
chr1	44112501	44113500	7	15	0	76	4	198	11	289	3.81	11	15	1	86	6	236	18	337	5.34	10	12	0	69	0	187	10	268	3.73	4.29333	2	6	0	29	2	86	4	121	3.31	6	17	0	85	2	272	8	374	2.14	4
chr1	44112501	44113500	7	15	0	76	4	198	11	289	3.81	11	15	1	86	6	236	18	337	5.34	10	12	0	69	0	187	10	268	3.73	4.29333	2	6	0	29	2	86	4	121	3.31	6	17	0	85	2	272	8	374	2.14	4
chr1	44113001	44114000	7	17	2	192	4	666	13	875	1.49	11	16	1	268	10	1037	22	1321	1.67	10	12	0	158	2	611	12	781	1.54	1.56667	4	18	0	243	4	754	8	1015	0.79	7	18	0	209	7	833	14	1060	1.32	6
chr1	44113001	44114000	7	17	2	192	4	666	13	875	1.49	11	16	1	268	10	1037	22	1321	1.67	10	12	0	158	2	611	12	781	1.54	1.56667	4	18	0	243	4	754	8	1015	0.79	7	18	0	209	7	833	14	1060	1.32	6
chr1	44304501	44305500	0	10	1	84	0	154	1	248	0.4	0	11	3	104	2	267	5	382	1.31	3	15	0	115	0	192	3	322	0.93	0.88	0	7	1	66	0	120	1	193	0.52	0	4	0	39	0	45	0	88	0	0
chr1	44304501	44305500	0	10	1	84	0	154	1	248	0.4	0	11	3	104	2	267	5	382	1.31	3	15	0	115	0	192	3	322	0.93	0.88	0	7	1	66	0	120	1	193	0.52	0	4	0	39	0	45	0	88	0	0
chr1	44304501	44305500	0	10	1	84	0	154	1	248	0.4	0	11	3	104	2	267	5	382	1.31	3	15	0	115	0	192	3	322	0.93	0.88	0	7	1	66	0	120	1	193	0.52	0	4	0	39	0	45	0	88	0	0
chr1	44305001	44306000	0	10	1	84	0	154	1	248	0.4	0	11	3	104	2	267	5	382	1.31	8	21	0	120	0	211	8	352	2.27	1.32667	0	7	1	66	0	120	1	193	0.52	0	4	0	39	0	45	0	88	0	0
chr1	44305001	44306000	0	10	1	84	0	154	1	248	0.4	0	11	3	104	2	267	5	382	1.31	8	21	0	120	0	211	8	352	2.27	1.32667	0	7	1	66	0	120	1	193	0.52	0	4	0	39	0	45	0	88	0	0
chr1	44305001	44306000	0	10	1	84	0	154	1	248	0.4	0	11	3	104	2	267	5	382	1.31	8	21	0	120	0	211	8	352	2.27	1.32667	0	7	1	66	0	120	1	193	0.52	0	4	0	39	0	45	0	88	0	0
chr1	44609001	44610000	100	105	5	1257	15	3280	120	4642	2.59	129	131	7	1550	15	4110	151	5791	2.61	99	104	5	1245	8	3348	112	4697	2.38	2.52667	107	134	6	1621	15	4259	128	6014	2.13	96	124	2	1474	7	3868	105	5466	1.92	34
chr1	44609001	44610000	100	105	5	1257	15	3280	120	4642	2.59	129	131	7	1550	15	4110	151	5791	2.61	99	104	5	1245	8	3348	112	4697	2.38	2.52667	107	134	6	1621	15	4259	128	6014	2.13	96	124	2	1474	7	3868	105	5466	1.92	34
chr1	44609501	44610500	100	105	4	734	8	1794	112	2633	4.25	128	130	6	908	6	2242	140	3280	4.27	99	104	3	728	6	1812	108	2644	4.08	4.2	107	134	2	943	11	2303	120	3380	3.55	96	124	2	866	2	2120	100	3110	3.22	32
chr1	44609501	44610500	100	105	4	734	8	1794	112	2633	4.25	128	130	6	908	6	2242	140	3280	4.27	99	104	3	728	6	1812	108	2644	4.08	4.2	107	134	2	943	11	2303	120	3380	3.55	96	124	2	866	2	2120	100	3110	3.22	32
chr1	44674501	44675500	4	4	0	9	0	33	4	46	8.7	6	10	0	51	0	286	6	347	1.73	0	1	0	6	1	34	1	41	2.44	4.29	4	4	0	25	0	142	4	171	2.34	1	10	0	58	0	333	1	401	0.25	3
chr1	44674501	44675500	4	4	0	9	0	33	4	46	8.7	6	10	0	51	0	286	6	347	1.73	0	1	0	6	1	34	1	41	2.44	4.29	4	4	0	25	0	142	4	171	2.34	1	10	0	58	0	333	1	401	0.25	3
chr1	44759001	44760000	83	367	6	2214	6	835	95	3416	2.78	60	243	2	1469	1	549	63	2261	2.79	126	387	9	2317	2	829	137	3533	3.88	3.15	136	468	8	2800	4	946	148	4214	3.51	124	301	6	1807	1	602	131	2710	4.83	19
chr1	44759001	44760000	83	367	6	2214	6	835	95	3416	2.78	60	243	2	1469	1	549	63	2261	2.79	126	387	9	2317	2	829	137	3533	3.88	3.15	136	468	8	2800	4	946	148	4214	3.51	124	301	6	1807	1	602	131	2710	4.83	19
chr1	44760001	44761000	0	1	6	1106	17	2663	23	3770	0.61	0	0	7	733	7	1759	14	2492	0.56	0	0	3	1149	12	2702	15	3851	0.39	0.52	0	0	2	1400	10	3266	12	4666	0.26	0	0	4	905	6	2110	10	3015	0.33	0
chr1	44760001	44761000	0	1	6	1106	17	2663	23	3770	0.61	0	0	7	733	7	1759	14	2492	0.56	0	0	3	1149	12	2702	15	3851	0.39	0.52	0	0	2	1400	10	3266	12	4666	0.26	0	0	4	905	6	2110	10	3015	0.33	0
chr1	44802001	44803000	33	55	2	55	4	168	39	278	14.03	78	101	0	104	2	328	80	533	15.01	25	36	1	39	1	131	27	206	13.11	14.05	25	45	0	45	1	143	26	233	11.16	23	50	0	50	0	160	23	260	8.85	34
chr1	44802001	44803000	33	55	2	55	4	168	39	278	14.03	78	101	0	104	2	328	80	533	15.01	25	36	1	39	1	131	27	206	13.11	14.05	25	45	0	45	1	143	26	233	11.16	23	50	0	50	0	160	23	260	8.85	34
chr1	44812501	44813500	25	41	1	312	8	736	34	1089	3.12	11	32	1	313	12	631	24	976	2.46	11	20	1	182	4	401	16	603	2.65	2.74333	11	22	1	217	4	472	16	711	2.25	7	18	0	175	3	377	10	570	1.75	19
chr1	44812501	44813500	25	41	1	312	8	736	34	1089	3.12	11	32	1	313	12	631	24	976	2.46	11	20	1	182	4	401	16	603	2.65	2.74333	11	22	1	217	4	472	16	711	2.25	7	18	0	175	3	377	10	570	1.75	19
chr1	44813001	44814000	31	47	1	327	8	800	40	1174	3.41	11	32	1	313	12	631	24	976	2.46	11	20	1	182	4	401	16	603	2.65	2.84	11	22	1	217	4	472	16	711	2.25	7	18	0	175	3	377	10	570	1.75	19
chr1	44813001	44814000	31	47	1	327	8	800	40	1174	3.41	11	32	1	313	12	631	24	976	2.46	11	20	1	182	4	401	16	603	2.65	2.84	11	22	1	217	4	472	16	711	2.25	7	18	0	175	3	377	10	570	1.75	19
chr1	44823001	44824000	34	371	2	1170	26	5862	62	7403	0.84	72	286	7	1036	17	4204	96	5526	1.74	44	433	6	1378	36	6737	86	8548	1.01	1.19667	28	381	7	1254	49	6514	84	8149	1.03	55	333	4	1111	17	5024	76	6468	1.18	97
chr1	44823001	44824000	34	371	2	1170	26	5862	62	7403	0.84	72	286	7	1036	17	4204	96	5526	1.74	44	433	6	1378	36	6737	86	8548	1.01	1.19667	28	381	7	1254	49	6514	84	8149	1.03	55	333	4	1111	17	5024	76	6468	1.18	97
chr1	44823501	44824500	43	380	2	1208	26	6016	71	7604	0.93	98	312	7	1154	19	4690	124	6156	2.01	56	445	6	1428	36	6939	98	8812	1.11	1.35	33	386	7	1276	49	6604	89	8266	1.08	73	351	4	1195	18	5370	95	6916	1.37	129
chr1	44823501	44824500	43	380	2	1208	26	6016	71	7604	0.93	98	312	7	1154	19	4690	124	6156	2.01	56	445	6	1428	36	6939	98	8812	1.11	1.35	33	386	7	1276	49	6604	89	8266	1.08	73	351	4	1195	18	5370	95	6916	1.37	129
chr1	44970501	44971500	13	26	1	109	6	494	20	629	3.18	27	72	1	302	0	1377	28	1751	1.6	18	38	0	161	2	732	20	931	2.15	2.31	14	30	0	123	0	569	14	722	1.94	9	38	0	158	0	725	9	921	0.98	27
chr1	44970501	44971500	13	26	1	109	6	494	20	629	3.18	27	72	1	302	0	1377	28	1751	1.6	18	38	0	161	2	732	20	931	2.15	2.31	14	30	0	123	0	569	14	722	1.94	9	38	0	158	0	725	9	921	0.98	27
chr1	44971001	44972000	13	26	1	109	6	494	20	629	3.18	27	72	1	302	0	1377	28	1751	1.6	18	38	0	161	2	732	20	931	2.15	2.31	14	30	0	123	0	569	14	722	1.94	9	38	0	158	0	725	9	921	0.98	27
chr1	44971001	44972000	13	26	1	109	6	494	20	629	3.18	27	72	1	302	0	1377	28	1751	1.6	18	38	0	161	2	732	20	931	2.15	2.31	14	30	0	123	0	569	14	722	1.94	9	38	0	158	0	725	9	921	0.98	27
chr1	44981001	44982000	0	0	4	223	9	623	13	846	1.54	0	0	4	328	10	693	14	1021	1.37	0	0	0	184	4	532	4	716	0.56	1.15667	0	0	0	120	0	275	0	395	0	0	0	0	144	0	337	0	481	0	0
chr1	44981001	44982000	0	0	4	223	9	623	13	846	1.54	0	0	4	328	10	693	14	1021	1.37	0	0	0	184	4	532	4	716	0.56	1.15667	0	0	0	120	0	275	0	395	0	0	0	0	144	0	337	0	481	0	0
chr1	44981501	44982500	0	0	4	223	9	623	13	846	1.54	0	0	4	328	10	693	14	1021	1.37	0	0	0	184	4	532	4	716	0.56	1.15667	0	0	0	120	0	275	0	395	0	0	0	0	144	0	337	0	481	0	0
chr1	44981501	44982500	0	0	4	223	9	623	13	846	1.54	0	0	4	328	10	693	14	1021	1.37	0	0	0	184	4	532	4	716	0.56	1.15667	0	0	0	120	0	275	0	395	0	0	0	0	144	0	337	0	481	0	0
chr1	44997001	44998000	0	93	0	106	3	743	3	942	0.32	73	189	6	598	11	2084	90	2871	3.13	1	65	0	65	2	511	3	641	0.47	1.30667	0	59	0	59	2	373	2	491	0.41	0	73	0	73	3	569	3	715	0.42	21
chr1	44997001	44998000	0	93	0	106	3	743	3	942	0.32	73	189	6	598	11	2084	90	2871	3.13	1	65	0	65	2	511	3	641	0.47	1.30667	0	59	0	59	2	373	2	491	0.41	0	73	0	73	3	569	3	715	0.42	21
chr1	44997501	44998500	0	93	0	290	10	3299	10	3682	0.27	73	189	8	911	20	6357	101	7457	1.35	1	65	0	195	7	2321	8	2581	0.31	0.643333	0	59	0	177	9	1925	9	2161	0.42	0	73	0	219	9	2588	9	2880	0.31	21
chr1	44997501	44998500	0	93	0	290	10	3299	10	3682	0.27	73	189	8	911	20	6357	101	7457	1.35	1	65	0	195	7	2321	8	2581	0.31	0.643333	0	59	0	177	9	1925	9	2161	0.42	0	73	0	219	9	2588	9	2880	0.31	21
[truncated: 166,045 more rows]
[truncated: 22 more columns]
